# Supplementary material for: Fecal microbiome transplantation and tributyrin improves early cardiac dysfunction and modifies the BCAA metabolic pathway in a diet induced pre-HFpEF mouse model
Source: Front Cardiovasc Med. 2023 Feb 8;10:1105581. doi: 10.3389/fcvm.2023.1105581 (PMC9944585; doi:10.3389/fcvm.2023.1105581)
Supplement: Supplementary Table 2 — Topmost regulated transcripts after Tributyrin treatment in the heart (WD, WD + Tributyrin needle fed mice), FDR-adjusted P < 0.1 (n = 3 per group). [file Data_Sheet_2.xlsx]

## Sheet: WD_PBS_vs_WD_Tri_Differential_E
Ensembl ID	Gene Symbol	Entrez ID	Description	Location	Strand	Log2 Fold Change	LFC Standard Error	Wald Statistic	p Value	FDR Adj p Value	Significant	Status	Base Mean	WD_PBS	WD_Tri	WD_PBS1	WD_PBS2	WD_PBS3	WD_Tri1	WD_Tri2	WD_Tri3
ENSMUSG00000024411	Aqp4	11829	aquaporin 4	chr18:15389393-15410982	-	0.486763	0.088695	5.48806	4.06367e-08	0.00047334	Yes	OK	247.363	182.096	312.629	215.26	153.415	177.614	326.59	310.904	300.394
ENSMUSG00000031748	Gnao1	14681	guanine nucleotide binding protein, alpha O	chr8:93810837-93960694	+	-0.424737	0.0786925	-5.39742	6.76056e-08	0.00047334	Yes	OK	739.815	882.188	597.442	795.527	953.031	898.005	533.399	663.872	595.055
ENSMUSG00000049313	Sorl1	20660	sortilin-related receptor, LDLR class A repeats-containing	chr9:41968488-42124289	-	-0.457292	0.0866668	-5.27644	1.31721e-07	0.000614829	Yes	OK	340.704	421.042	260.365	388.924	437	437.203	210.552	290.787	279.756
ENSMUSG00000026605	Cenpf	108000	centromere protein F	chr1:189640613-189688086	-	0.436259	0.0865055	5.04314	4.57954e-07	0.00130801	Yes	OK	710.496	552.297	868.694	616.663	406.782	633.447	848.76	927.227	830.096
ENSMUSG00000078815	Cacng6	54378	calcium channel, voltage-dependent, gamma subunit 6	chr7:3424661-3435667	+	0.454562	0.0902019	5.03938	4.67047e-07	0.00130801	Yes	OK	150.322	95.8823	204.762	142.467	74.3829	70.7971	218.039	223.12	173.128
ENSMUSG00000008540	Mgst1	56615	microsomal glutathione S-transferase 1	chr6:138140536-138156752	+	0.376702	0.0763802	4.93193	8.14206e-07	0.00190022	Yes	OK	869.446	723.879	1015.01	805.926	701.214	664.499	1081.77	919.911	1043.35
ENSMUSG00000035105	Egln3	112407	egl-9 family hypoxia-inducible factor 3	chr12:54178980-54203874	-	0.365066	0.0771253	4.73342	2.20768e-06	0.0044163	Yes	OK	3183.59	2665.23	3701.95	3017.8	2360.88	2617.01	4017.34	3913.74	3174.77
ENSMUSG00000043822	Adamtsl5	66548	ADAMTS-like 5	chr10:80339792-80348448	-	-0.284742	0.0631156	-4.51144	6.439e-06	0.0088925	Yes	OK	2747.25	3059.51	2434.98	2914.85	3206.99	3056.69	2302.98	2440.6	2561.37
ENSMUSG00000040152	Thbs1	21825	thrombospondin 1	chr2:118111875-118127133	+	-0.403938	0.0898813	-4.49413	6.98547e-06	0.0088925	Yes	OK	410.905	506.488	315.321	581.306	524.555	413.604	249.856	396.86	299.247
ENSMUSG00000034463	Scara3	219151	scavenger receptor class A, member 3	chr14:65919394-65953744	-	-0.406197	0.0913635	-4.44594	8.75067e-06	0.0102113	Yes	OK	122.854	157.338	88.3707	146.626	181.308	144.078	74.8631	99.6723	90.5768
ENSMUSG00000034205	Loxl2	94352	lysyl oxidase-like 2	chr14:69609475-69695834	+	-0.377249	0.0868595	-4.34321	1.40414e-05	0.0151248	Yes	OK	294.46	351.751	237.169	314.051	408.331	332.87	231.14	235.007	245.36
ENSMUSG00000026442	Nfasc	269116	neurofascin	chr1:132564689-132741797	-	-0.270179	0.0648146	-4.16849	3.06626e-05	0.0306692	Yes	OK	20.4939	33.0012	7.98666	30.1572	46.4893	22.357	7.48631	11.8875	4.58616
ENSMUSG00000040690	Col16a1	107581	collagen, type XVI, alpha 1	chr4:130047839-130099277	+	-0.367949	0.0890509	-4.13189	3.59793e-05	0.0335879	Yes	OK	241.231	290.947	191.514	248.537	320.002	304.303	189.965	214.89	169.688
ENSMUSG00000042105	Inpp5f	101490	inositol polyphosphate-5-phosphatase F	chr7:128611364-128696436	+	-0.363731	0.0885885	-4.10585	4.02835e-05	0.0352556	Yes	OK	243.993	291.883	196.102	278.694	332.399	264.557	185.286	182.885	220.136
ENSMUSG00000078853	Igtp	16145	interferon gamma induced GTPase	chr11:58199555-58207592	+	0.36143	0.0883962	4.08875	4.33701e-05	0.0357242	Yes	OK	338.212	272.097	404.327	244.377	275.062	296.851	417.362	474.586	321.032
ENSMUSG00000037826	Ppm1k	243382	protein phosphatase 1K (PP2C domain containing)	chr6:57506501-57535426	-	0.250626	0.0626744	3.99886	6.36493e-05	0.0495156	Yes	OK	3961.49	3563.99	4358.98	3754.05	3637.79	3300.14	4510.5	4423.99	4142.45
ENSMUSG00000068196	Col8a1	12837	collagen, type VIII, alpha 1	chr16:57624255-57754737	-	-0.348606	0.0883286	-3.9467	7.92361e-05	0.058397	No	OK	622.477	740.244	504.711	572.987	820.537	827.208	413.618	502.019	598.495
ENSMUSG00000086429	Gt(ROSA)26Sor	14910	gene trap ROSA 26, Philippe Soriano	chr6:113070398-113077244	-	0.317111	0.0812704	3.90193	9.54302e-05	0.0668155	No	OK	48.4756	29.3984	67.5529	43.676	20.9202	23.599	55.2115	74.0684	73.3786
ENSMUSG00000030972	Acsm5	272428	acyl-CoA synthetase medium-chain family member 5	chr7:119526264-119543360	+	0.335326	0.0867331	3.86618	0.000110553	0.0710513	No	OK	316.55	260.821	372.28	229.819	284.36	268.284	323.783	412.406	380.652
ENSMUSG00000046186	Cd109	235505	CD109 antigen	chr9:78615545-78716260	+	-0.304335	0.0789801	-3.85331	0.000116532	0.0710513	No	OK	42.1792	59.6579	24.7005	42.6361	70.5088	65.8288	18.7158	34.7481	20.6377
ENSMUSG00000078794	Dact3	629378	dishevelled-binding antagonist of beta-catenin 3	chr7:16875316-16887301	+	-0.301723	0.0787793	-3.82998	0.000128153	0.0746802	No	OK	720.423	819.545	621.3	734.172	891.046	833.418	694.355	573.344	596.201
ENSMUSG00000036446	Lum	17022	lumican	chr10:97565500-97572703	+	-0.261545	0.0684947	-3.81848	0.000134278	0.0746802	No	OK	1517.02	1680.78	1353.25	1564.02	1830.13	1648.21	1303.55	1368.89	1387.31
ENSMUSG00000019278	Dpep1	13479	dipeptidase 1 (renal)	chr8:123186234-123201813	+	0.255339	0.0671324	3.80351	0.000142661	0.0746802	No	OK	1783.53	1595.66	1971.39	1681.53	1562.82	1542.63	1826.66	1982.47	2105.05
ENSMUSG00000100599	1700120C14Rik	73600	RIKEN cDNA 1700120C14 gene	chr15:99251787-99262041	+	0.346683	0.0912552	3.79904	0.000145256	0.0746802	No	OK	185.576	144.498	226.655	155.986	130.945	146.562	271.379	237.75	170.835
ENSMUSG00000040648	Ppip5k2	227399	diphosphoinositol pentakisphosphate kinase 2	chr1:97706042-97770092	-	0.231521	0.0610523	3.79218	0.000149328	0.0746802	No	OK	4757.27	4322.48	5192.07	4370.72	4032.17	4564.55	5414.47	5099.75	5061.98
ENSMUSG00000022816	Fstl1	14314	follistatin-like 1	chr16:37777054-37836516	+	-0.282935	0.07507	-3.76896	0.000163932	0.0762457	No	OK	1993.43	2240.65	1746.21	1919.66	2452.31	2349.97	1598.33	1851.71	1788.6
ENSMUSG00000031659	Adcy7	11513	adenylate cyclase 7	chr8:88272402-88329962	+	-0.323026	0.085945	-3.75852	0.000170924	0.0762457	No	OK	296.039	344.473	247.605	317.171	385.861	330.386	229.268	257.868	255.679
ENSMUSG00000031253	Srpx2	68792	sushi-repeat-containing protein, X-linked 2	chrX:133908424-133932446	+	-0.337676	0.0901182	-3.74704	0.000178937	0.0762457	No	OK	179.844	215.563	144.125	192.382	233.221	221.086	156.277	145.394	130.706
ENSMUSG00000071984	Fndc1	68655	fibronectin type III domain containing 1	chr17:7738567-7804974	-	-0.331341	0.0885219	-3.74304	0.000181809	0.0762457	No	OK	367.839	435.228	300.451	411.802	457.92	435.961	276.058	382.229	243.067
ENSMUSG00000028584	Lrrc38	242735	leucine rich repeat containing 38	chr4:143349749-143371028	+	0.282234	0.0754942	3.73849	0.000185129	0.0762457	No	OK	35.6781	20.1995	51.1567	8.31923	22.4698	29.8093	57.0831	49.3789	47.0082
ENSMUSG00000026399	Cd55	13136	CD55 molecule, decay accelerating factor for complement	chr1:130439025-130462744	-	-0.328689	0.0898072	-3.65994	0.000252278	0.095107	No	OK	190.633	226.452	154.814	203.821	255.691	219.843	145.047	160.024	159.369
ENSMUSG00000024471	Myot	58916	myotilin	chr18:44334073-44355722	+	-0.292545	0.0799619	-3.65855	0.000253647	0.095107	No	OK	1361.92	1545.98	1177.85	1465.22	1698.41	1474.32	962.926	1318.6	1252.02
ENSMUSG00000026051	1500015O10Rik	78896	RIKEN cDNA 1500015O10 gene	chr1:43730601-43742564	+	-0.259196	0.0709065	-3.65546	0.000256718	0.095107	No	OK	26.8311	39.326	14.3361	46.7957	42.6152	28.5672	8.4221	12.8019	21.7843
ENSMUSG00000033788	Dysf	26903	dysferlin	chr6:84019385-84211059	+	0.27184	0.0743933	3.65409	0.000258092	0.095107	No	OK	3296.73	2903.79	3689.67	2667.35	3367.38	2676.63	3365.1	3860.7	3843.21
ENSMUSG00000039183	Nubp2	26426	nucleotide binding protein 2	chr17:24882610-24886350	-	-0.313529	0.0867197	-3.61543	0.000299854	0.107025	No	OK	505.277	587.148	423.405	572.987	593.514	594.944	371.508	357.54	541.167
ENSMUSG00000068794	Col28a1	213945	collagen, type XXVIII, alpha 1	chr6:7997807-8192617	-	-0.241994	0.0670269	-3.6104	0.000305721	0.107025	No	OK	19.7242	29.7081	9.74038	25.9976	33.3174	29.8093	6.55052	10.0587	12.612
ENSMUSG00000034533	Scn10a	20264	sodium channel, voltage-gated, type X, alpha	chr9:119608455-119719032	-	0.307232	0.0863503	3.55797	0.000373729	0.127642	No	OK	66.1756	45.8756	86.4755	51.9952	37.1915	48.4401	67.3768	110.645	81.4044
ENSMUSG00000032105	Pdzd3	170761	PDZ domain containing 3	chr9:44247311-44251464	-	-0.322517	0.0911856	-3.53693	0.000404803	0.132644	No	OK	139.637	172.122	107.152	136.227	209.977	170.161	85.1567	112.474	123.826
ENSMUSG00000040606	Kazn	71529	kazrin, periplakin interacting protein	chr4:142139239-142210208	-	-0.321766	0.0911323	-3.53075	0.000414378	0.132644	No	OK	110.484	137.234	83.7329	150.786	119.323	141.594	99.1936	83.2126	68.7925
ENSMUSG00000004105	Angptl2	26360	angiopoietin-like 2	chr2:33215960-33247714	+	-0.255961	0.0725263	-3.52922	0.00041679	0.132644	No	OK	2393.06	2656.04	2130.09	2304.43	2756.04	2907.65	1981.06	2219.31	2189.89
ENSMUSG00000026726	Cubn	65969	cubilin (intrinsic factor-cobalamin receptor)	chr2:13276337-13491876	-	-0.320029	0.091198	-3.50916	0.00044952	0.139881	No	OK	115.676	142.977	88.3754	122.709	134.819	171.403	74.8631	95.1002	95.1629
ENSMUSG00000022040	Ephx2	13850	epoxide hydrolase 2, cytoplasmic	chr14:66084371-66124522	-	0.189352	0.0540578	3.50276	0.000460463	0.140171	No	OK	9647.88	8947.21	10348.6	9214.59	9063.1	8563.96	10242.2	10404.3	10399.1
ENSMUSG00000022309	Angpt1	11600	angiopoietin 1	chr15:42424666-42676977	-	0.297681	0.0853129	3.48928	0.000484319	0.142596	No	OK	792.672	673.921	911.423	809.045	571.819	640.9	1067.73	846.757	819.777
ENSMUSG00000044674	Fzd1	14362	frizzled class receptor 1	chr5:4753838-4758216	-	-0.300728	0.0862471	-3.48682	0.000488795	0.142596	No	OK	246.715	284.994	208.436	298.452	282.035	274.494	215.231	200.259	209.817
ENSMUSG00000036377	C530008M17Rik	320827	RIKEN cDNA C530008M17 gene	chr5:76840598-76873554	+	-0.295176	0.0850333	-3.4713	0.000517941	0.148015	No	OK	53.5302	70.5467	36.5137	65.514	66.6347	79.4914	26.2021	42.0635	41.2755
ENSMUSG00000045333	Zfp423	94187	zinc finger protein 423	chr8:87661809-87804439	-	-0.30363	0.0885897	-3.42737	0.000609449	0.170682	No	OK	78.1953	99.7089	56.6816	96.7111	103.051	99.3643	41.1747	74.9828	53.8874
ENSMUSG00000025780	Itih5	209378	inter-alpha (globulin) inhibitor H5	chr2:10153542-10256529	+	-0.287259	0.0841654	-3.41303	0.000642447	0.172564	No	OK	353.582	403.241	303.922	395.164	449.397	365.164	283.544	325.535	302.687
ENSMUSG00000056481	Cd248	70445	CD248 antigen, endosialin	chr19:5068077-5070639	+	-0.307371	0.0901189	-3.41072	0.000647915	0.172564	No	OK	247.454	292.211	202.697	288.053	327.75	260.831	198.387	246.895	162.809
ENSMUSG00000036545	Adamts2	216725	a disintegrin-like and metallopeptidase (reprolysin type) with thrombospondin type 1 motif, 2	chr11:50602084-50807573	+	-0.293418	0.0861434	-3.40616	0.00065883	0.172564	No	OK	555.842	639.568	472.115	518.912	741.505	658.288	413.618	534.938	467.789
ENSMUSG00000072949	Acot1	26897	acyl-CoA thioesterase 1	chr12:84009501-84017669	+	0.29721	0.08738	3.40136	0.000670524	0.172564	No	OK	628.513	529.612	727.414	592.745	512.932	483.159	702.777	906.195	573.271
ENSMUSG00000026347	Tmem163	72160	transmembrane protein 163	chr1:127490341-127678021	-	-0.179963	0.0530694	-3.39109	0.000696164	0.174078	No	OK	16.0764	26.4641	5.6887	45.7558	28.6684	4.96821	5.61473	4.57212	6.87925
ENSMUSG00000059022	Kcp	333088	kielin/chordin-like protein	chr6:29482035-29507952	-	-0.295413	0.0874375	-3.37856	0.000728668	0.179009	No	OK	66.3877	84.945	47.8304	76.9529	104.601	73.2812	40.2389	53.9511	49.3013
ENSMUSG00000048376	F2r	14062	coagulation factor II (thrombin) receptor	chr13:95601788-95618433	-	-0.252632	0.0748944	-3.37318	0.000743054	0.179396	No	OK	787.713	874.311	701.114	876.639	922.813	823.481	631.657	751.657	720.028
ENSMUSG00000042425	Frmpd3	245643	FERM and PDZ domain containing 3	chrX:140342262-140435467	+	0.302919	0.0906278	3.34246	0.000830408	0.197088	No	OK	112.07	84.8221	139.319	67.5938	112.349	74.5232	155.341	130.763	131.852
ENSMUSG00000022883	Robo1	19876	roundabout guidance receptor 1	chr16:72663148-73046100	+	-0.297365	0.0897556	-3.31305	0.000922845	0.215377	No	OK	83.0525	103.892	62.2128	86.312	118.548	106.817	67.3768	67.6674	51.5944
ENSMUSG00000026837	Col5a1	12831	collagen, type V, alpha 1	chr2:27886424-28039510	+	-0.2785	0.0842697	-3.30486	0.000950242	0.218135	No	OK	1166.44	1328.43	1004.46	1147.01	1390.03	1448.23	910.522	1237.22	865.639
ENSMUSG00000056602	Fry	320365	FRY microtubule binding protein	chr5:150259929-150497753	+	0.263935	0.0799965	3.29933	0.000969159	0.218889	No	OK	3095.7	2717.56	3473.84	2542.57	2511.2	3098.92	3435.28	4063.7	2922.53
ENSMUSG00000021273	Fdft1	14137	farnesyl diphosphate farnesyl transferase 1	chr14:63145150-63179578	-	0.240876	0.0734611	3.27896	0.00104192	0.227969	No	OK	999.402	894.628	1104.18	903.677	887.171	893.036	1120.14	979.349	1213.04
ENSMUSG00000040713	Creg1	433375	cellular repressor of E1A-stimulated genes 1	chr1:165763779-165775304	+	0.203454	0.0622834	3.26658	0.00108854	0.229024	No	OK	4548.95	4179.01	4918.88	4485.11	4031.4	4020.53	4974.65	4653.51	5128.48
ENSMUSG00000038583	Pln	18821	phospholamban	chr10:53337685-53345999	+	0.205488	0.0629289	3.26541	0.00109307	0.229024	No	OK	37982.2	34852.7	41111.6	36173.1	34632.2	33752.8	43162.3	36962.9	43209.7
ENSMUSG00000030352	Tspan9	109246	tetraspanin 9	chr6:127961399-128143578	-	-0.223327	0.0684068	-3.2647	0.00109581	0.229024	No	OK	2602.73	2843.08	2362.37	2584.16	3138.03	2807.04	2250.57	2396.71	2439.84
ENSMUSG00000028159	Dapp1	26377	dual adaptor for phosphotyrosine and 3-phosphoinositides 1	chr3:137931006-137981549	-	0.273082	0.0838489	3.25684	0.0011266	0.231996	No	OK	319.247	276.297	362.198	264.136	282.81	281.946	394.903	341.995	349.695
ENSMUSG00000021223	Papln	170721	papilin, proteoglycan-like sulfated glycoprotein	chr12:83763633-83792384	+	-0.288459	0.0897785	-3.21301	0.00131353	0.25931	No	OK	360.27	419.748	300.793	330.69	513.707	414.846	250.791	332.851	318.738
ENSMUSG00000031283	Chrdl1	83453	chordin-like 1	chrX:143297157-143394262	-	-0.23561	0.0733364	-3.21273	0.00131479	0.25931	No	OK	32.3443	45.133	19.5557	49.9154	33.3174	52.1662	12.1652	15.5452	30.9566
ENSMUSG00000027188	Pamr1	210622	peptidase domain containing associated with muscle regeneration 1	chr2:102550020-102643040	+	-0.276237	0.086798	-3.18253	0.00145995	0.28394	No	OK	70.0637	89.286	50.8414	60.3144	100.727	106.817	44.9178	54.8655	52.7409
ENSMUSG00000056174	Col8a2	329941	collagen, type VIII, alpha 2	chr4:126286793-126314330	+	-0.252745	0.0797422	-3.16953	0.00152685	0.292884	No	OK	38.7318	51.7548	25.7088	63.4342	43.39	48.4401	19.6516	26.5183	30.9566
ENSMUSG00000016386	Mpped2	77015	metallophosphoesterase domain containing 2	chr2:106695600-106868360	+	0.246581	0.0784134	3.14462	0.001663	0.310651	No	OK	520.837	462.192	579.482	480.436	460.244	445.897	528.72	631.867	577.857
ENSMUSG00000026245	Farsb	23874	phenylalanyl-tRNA synthetase, beta subunit	chr1:78424744-78488897	-	0.212225	0.0674913	3.14448	0.00166385	0.310651	No	OK	1070.04	976.744	1163.34	928.634	973.177	1028.42	1162.25	1173.21	1154.57
ENSMUSG00000068966	Zbtb34	241311	zinc finger and BTB domain containing 34	chr2:33406107-33431324	-	-0.284969	0.0908059	-3.13823	0.00169974	0.313177	No	OK	162.306	191.229	133.384	213.18	164.262	196.244	126.331	140.821	132.999
ENSMUSG00000030793	Pycard	66824	PYD and CARD domain containing	chr7:127991372-127993867	-	0.256209	0.0817539	3.1339	0.00172497	0.313699	No	OK	76.5881	52.5303	100.646	32.237	49.5886	75.7653	59.8905	107.902	134.145
ENSMUSG00000020029	Nudt4	71207	nudix (nucleoside diphosphate linked moiety X)-type motif 4	chr10:95547006-95564167	-	0.21805	0.070157	3.10803	0.00188341	0.338121	No	OK	8720.71	7920.7	9520.72	8458.58	7322.07	7981.44	10806.5	8702.58	9053.09
ENSMUSG00000032334	Loxl1	16949	lysyl oxidase-like 1	chr9:58287722-58313212	-	-0.241738	0.0781609	-3.09283	0.00198257	0.346644	No	OK	1090.67	1211.08	970.254	1139.73	1280.01	1213.49	977.899	1111.94	820.924
ENSMUSG00000028437	Ubap1	67123	ubiquitin-associated protein 1	chr4:41348995-41389766	+	0.217693	0.070465	3.08937	0.00200581	0.346644	No	OK	994.704	902.761	1086.65	944.233	893.37	870.68	1108.91	1006.78	1144.25
ENSMUSG00000034573	Ptpn13	19249	protein tyrosine phosphatase, non-receptor type 13	chr5:103425191-103598361	+	-0.282022	0.0913926	-3.08582	0.00202988	0.346644	No	OK	118.219	141.348	95.0893	123.749	148.766	151.531	86.0925	105.159	94.0164
ENSMUSG00000062515	Fabp4	11770	fatty acid binding protein 4, adipocyte	chr3:10204342-10208576	-	0.222127	0.0719833	3.08582	0.00202991	0.346644	No	OK	8886.45	8041.07	9731.83	8147.65	8170.5	7805.06	9248.4	8574.56	11372.5
ENSMUSG00000026822	Lcn2	16819	lipocalin 2	chr2:32384636-32387739	-	0.280005	0.0910817	3.07422	0.00211052	0.356068	No	OK	155.129	122.287	187.971	153.906	112.349	100.606	186.222	142.65	235.041
ENSMUSG00000005410	Mcm5	17218	minichromosome maintenance complex component 5	chr8:75109508-75128439	+	-0.269838	0.0881532	-3.06101	0.0022059	0.363825	No	OK	67.1356	84.1751	50.0962	73.8332	86.7801	91.912	48.661	60.352	41.2755
ENSMUSG00000030074	Gxylt2	232313	glucoside xylosyltransferase 2	chr6:100704733-100805081	+	-0.279356	0.0913318	-3.0587	0.00222301	0.363825	No	OK	143.264	172.395	114.132	171.584	164.262	181.34	127.267	137.164	77.9648
ENSMUSG00000074736	Syndig1	433485	synapse differentiation inducing 1	chr2:149830782-150004392	+	-0.166784	0.0546083	-3.05418	0.00225675	0.363825	No	OK	10.9082	17.1338	4.68266	19.7582	15.4964	16.1467	3.74315	4.57212	5.73271
ENSMUSG00000027875	Hmgcs2	15360	3-hydroxy-3-methylglutaryl-Coenzyme A synthase 2	chr3:98280430-98310738	+	0.232863	0.0762561	3.05369	0.00226043	0.363825	No	OK	710.575	635.9	785.249	673.858	650.076	583.765	724.3	772.689	858.759
ENSMUSG00000026104	Stat1	20846	signal transducer and activator of transcription 1	chr1:52119437-52161865	+	0.255637	0.0842349	3.03481	0.0024069	0.380125	No	OK	292.099	254.773	329.424	268.295	258.791	237.232	327.526	337.423	323.325
ENSMUSG00000086596	Susd5	382111	sushi domain containing 5	chr9:114057353-114098733	+	0.250908	0.0827687	3.03144	0.0024339	0.380125	No	OK	54.1093	38.2842	69.9343	37.4365	30.2181	47.198	47.7252	88.6992	73.3786
ENSMUSG00000028132	Tmem56	99887	transmembrane protein 56	chr3:121202009-121263316	-	0.276818	0.0913503	3.0303	0.00244314	0.380125	No	OK	200.742	162.242	239.242	170.544	122.422	193.76	308.81	204.831	204.084
ENSMUSG00000033909	Usp36	72344	ubiquitin specific peptidase 36	chr11:118259652-118290244	-	-0.227324	0.0751945	-3.02315	0.00250162	0.384947	No	OK	605.858	667.052	544.664	660.339	647.751	693.066	515.619	585.232	533.142
ENSMUSG00000037949	Ano10	102566	anoctamin 10	chr9:122175873-122294423	-	0.208374	0.0696223	2.99292	0.00276318	0.420574	No	OK	1737.48	1587.15	1887.81	1557.78	1500.83	1702.86	1897.78	2035.51	1730.13
ENSMUSG00000019732	Calr3	73316	calreticulin 3	chr8:72424182-72435156	-	0.237221	0.0795881	2.9806	0.00287681	0.430798	No	OK	506.687	451.252	562.123	493.954	417.629	442.171	590.483	515.735	580.15
ENSMUSG00000064080	Fbln2	14115	fibulin 2	chr6:91212763-91272540	+	-0.213655	0.0717203	-2.979	0.00289188	0.430798	No	OK	2776.44	3029.41	2523.47	2619.52	3248.05	3220.64	2379.71	2659.15	2531.56
ENSMUSG00000074749	Kiz	228730	kizuna centrosomal protein	chr2:146855888-146970089	+	0.189472	0.0637255	2.97326	0.00294657	0.434325	No	OK	1729.38	1598.45	1860.32	1625.37	1509.35	1660.63	1895.91	1847.14	1837.91
ENSMUSG00000028223	Decr1	67460	2,4-dienoyl CoA reductase 1, mitochondrial	chr4:15917239-15945507	-	0.160156	0.0540347	2.96395	0.00303719	0.443019	No	OK	14179.8	13308.3	15051.4	13365.9	13726	12832.9	15288	14575.9	15290.3
ENSMUSG00000048481	Mypop	232934	Myb-related transcription factor, partner of profilin	chr7:18991244-19001766	+	0.263812	0.0891673	2.95862	0.00309022	0.443163	No	OK	70.3897	53.7796	86.9999	51.9952	59.6613	49.6821	84.221	80.4694	96.3095
ENSMUSG00000021182	Ccdc88c	68339	coiled-coil domain containing 88C	chr12:100912699-101028983	-	-0.270183	0.0913653	-2.95717	0.00310477	0.443163	No	OK	170.943	202.77	139.116	202.781	165.812	239.716	141.304	163.682	112.361
ENSMUSG00000037206	Islr	26968	immunoglobulin superfamily containing leucine-rich repeat	chr9:58156263-58158554	-	-0.232004	0.0785292	-2.95437	0.00313313	0.443163	No	OK	960.584	1061.1	860.065	983.749	1213.37	986.19	765.475	904.366	910.354
ENSMUSG00000036880	Acaa2	52538	acetyl-Coenzyme A acyltransferase 2 (mitochondrial 3-oxoacyl-Coenzyme A thiolase)	chr18:74779211-74806207	+	0.198066	0.0673273	2.94184	0.00326272	0.452356	No	OK	31612.9	29029.8	34196	32971.2	27170.7	26947.6	35763	33681.9	33143.1
ENSMUSG00000005268	Prlr	19116	prolactin receptor	chr15:10223905-10349180	+	-0.264111	0.0899007	-2.93781	0.0033054	0.45378	No	OK	243.673	281.066	206.281	230.859	325.425	286.914	235.819	198.43	184.593
ENSMUSG00000053898	Ech1	51798	enoyl coenzyme A hydratase 1, peroxisomal	chr7:28825337-28832239	+	0.176206	0.0602469	2.92473	0.00344756	0.468701	No	OK	46197	42981.6	49412.4	45541.6	41026.8	42376.4	50157.3	46228.7	51851.2
ENSMUSG00000026825	Dnm1	13429	dynamin 1	chr2:32308470-32353329	-	-0.257444	0.0882168	-2.91831	0.00351938	0.473864	No	OK	223.006	254.393	191.62	224.619	260.34	278.22	189.965	186.543	198.352
ENSMUSG00000053477	Tcf4	21413	transcription factor 4	chr18:69345720-69687967	+	-0.209534	0.0718977	-2.91434	0.00356445	0.475362	No	OK	2336.96	2547.04	2126.88	2595.6	2563.89	2481.62	2167.29	2376.59	1836.76
ENSMUSG00000026042	Col5a2	12832	collagen, type V, alpha 2	chr1:45374330-45503282	-	-0.255514	0.0878758	-2.90767	0.00364132	0.47836	No	OK	668.753	761.287	576.219	641.621	858.503	783.736	512.812	729.711	486.133
ENSMUSG00000056708	Ier5	15939	immediate early response 5	chr1:155096366-155099636	-	-0.25395	0.0873739	-2.90648	0.00365525	0.47836	No	OK	724.259	821.708	626.809	687.377	874.774	902.973	485.674	639.183	755.571
ENSMUSG00000040003	Magi2	50791	membrane associated guanylate kinase, WW and PDZ domain containing 2	chr5:19907517-20704792	+	0.264614	0.0911947	2.90164	0.00371213	0.481305	No	OK	143.326	116.002	170.65	142.467	93.7535	111.785	176.864	202.088	132.999
ENSMUSG00000022237	Ankrd33b	67434	ankyrin repeat domain 33B	chr15:31323954-31367759	-	-0.218182	0.0754202	-2.89289	0.0038172	0.490388	No	OK	1152.5	1264.23	1040.77	1248.92	1295.5	1248.26	1103.29	1138.46	880.544
ENSMUSG00000028713	Cyp4b1	13120	cytochrome P450, family 4, subfamily b, polypeptide 1	chr4:115624727-115647705	-	0.217971	0.0756351	2.88188	0.00395314	0.503235	No	OK	707.513	639.746	775.28	695.696	595.063	628.479	728.043	828.469	769.329
ENSMUSG00000033174	Mgll	23945	monoglyceride lipase	chr6:88724411-88828360	+	0.195282	0.0682607	2.86083	0.00422535	0.531591	No	OK	4852.62	4456.79	5248.46	4229.29	5010	4131.07	5075.72	5095.17	5574.48
ENSMUSG00000028256	Odf2l	52184	outer dense fiber of sperm tails 2-like	chr3:145118599-145153915	+	-0.258301	0.0904699	-2.85511	0.0043022	0.531591	No	OK	162.145	187.599	136.69	174.704	190.606	197.487	131.01	151.794	127.266
ENSMUSG00000041120	Nbl1	17965	neuroblastoma, suppression of tumorigenicity 1	chr4:139082291-139092970	-	-0.246772	0.0864549	-2.85434	0.00431262	0.531591	No	OK	416.213	468.748	363.679	405.563	548.574	452.107	312.553	379.486	398.996
ENSMUSG00000025321	Itgb8	320910	integrin beta 8	chr12:119162802-119238276	-	-0.247712	0.086818	-2.85323	0.00432774	0.531591	No	OK	68.3331	85.0664	51.5998	96.7111	97.6276	60.8606	56.1473	58.5232	40.1289
ENSMUSG00000026494	Kif26b	269152	kinesin family member 26B	chr1:178529124-178932857	+	-0.260479	0.0913899	-2.85019	0.0043693	0.532028	No	OK	139.678	164.323	115.033	150.786	165.812	176.372	88.8999	128.934	127.266
ENSMUSG00000048096	Lmod1	93689	leiomodin 1 (smooth muscle)	chr1:135324812-135368065	+	0.253258	0.0893402	2.83476	0.00458606	0.54693	No	OK	148.956	115.644	182.269	98.7909	142.567	105.575	109.487	214.89	222.429
ENSMUSG00000004610	Etfb	110826	electron transferring flavoprotein, beta polypeptide	chr7:43444071-43457800	+	0.191972	0.0678024	2.83134	0.00463531	0.54693	No	OK	2258.01	2078.25	2437.78	2218.12	1985.87	2030.76	2463	2233.94	2616.41
ENSMUSG00000028195	Cyr61	16007	cysteine rich protein 61	chr3:145646970-145649985	-	-0.204522	0.072298	-2.82887	0.00467127	0.54693	No	OK	915.205	994.604	835.806	923.435	1087.85	972.528	810.393	848.586	848.44
ENSMUSG00000001349	Cnn1	12797	calponin 1	chr9:22099252-22109221	+	0.246414	0.0872495	2.82424	0.00473925	0.54693	No	OK	87.6502	66.5106	108.79	55.1149	67.4095	77.0073	68.3126	121.618	136.438
ENSMUSG00000062170	Fmr1nb	207854	fragile X mental retardation 1 neighbor	chrX:68761838-68804560	+	0.183113	0.0648414	2.82402	0.00474261	0.54693	No	OK	18.7827	10.9221	26.6433	6.23942	11.6223	14.9046	33.6884	25.6039	20.6377
ENSMUSG00000049577	Zfpm1	22761	zinc finger protein, multitype 1	chr8:122282140-122337247	+	-0.207174	0.0733765	-2.82344	0.00475112	0.54693	No	OK	786.331	857.121	715.541	812.165	831.384	927.814	689.676	696.792	760.157
ENSMUSG00000040118	Cacna2d1	12293	calcium channel, voltage-dependent, alpha2/delta subunit 1	chr5:15934690-16374511	+	0.199752	0.0707831	2.82203	0.00477213	0.54693	No	OK	6461.28	5914.89	7007.68	6662.67	5721.29	5360.7	7358.1	7315.4	6349.55
ENSMUSG00000029408	Abcb9	56325	ATP-binding cassette, sub-family B (MDR/TAP), member 9	chr5:124061856-124095798	-	-0.227751	0.0807662	-2.81988	0.00480414	0.54693	No	OK	484.414	535.746	433.082	596.905	534.627	475.706	443.564	405.09	450.591
ENSMUSG00000023176	Cpn2	71756	carboxypeptidase N, polypeptide 2	chr16:30256378-30267532	-	-0.256157	0.0913939	-2.80277	0.00506651	0.559462	No	OK	125.87	148.576	103.165	170.544	128.62	146.562	116.038	100.587	92.8698
ENSMUSG00000106951	5930430L01Rik	319982	RIKEN cDNA 5930430L01 gene	chr5:148990055-148995214	-	-0.236334	0.084374	-2.80103	0.00509404	0.559462	No	OK	48.6034	61.4744	35.7323	63.4342	58.8865	62.1027	44.9178	30.176	32.1032
ENSMUSG00000030785	Cox6a2	12862	cytochrome c oxidase subunit VIa polypeptide 2	chr7:128205434-128206366	-	0.165081	0.0589964	2.79815	0.00513958	0.559462	No	OK	32068.3	29990.3	34146.3	30119.8	29414.6	30436.5	33606	31978.3	36854.4
ENSMUSG00000052013	Btla	208154	B and T lymphocyte associated	chr16:45224336-45252895	+	-0.153132	0.0547432	-2.79728	0.00515345	0.559462	No	OK	11.6287	17.6532	5.60421	22.8779	20.1454	9.93643	4.67894	6.40097	5.73271
ENSMUSG00000023439	Gnb3	14695	guanine nucleotide binding protein (G protein), beta 3	chr6:124834239-124840275	-	-0.246752	0.0882554	-2.79589	0.00517577	0.559462	No	OK	107.593	131.91	83.2764	96.7111	167.362	131.658	57.0831	107.902	84.844
ENSMUSG00000068874	Selenbp1	20341	selenium binding protein 1	chr3:94933082-94944758	+	0.202471	0.0725268	2.79167	0.00524375	0.559462	No	OK	1920.86	1754.34	2087.38	1874.95	1691.44	1696.65	2349.76	2040.08	1872.3
ENSMUSG00000068735	Trp53i11	277414	transformation related protein 53 inducible protein 11	chr2:93187583-93201757	+	-0.21048	0.0754147	-2.79096	0.00525514	0.559462	No	OK	724.591	791.436	657.747	791.367	853.854	729.085	704.649	652.899	615.693
ENSMUSG00000024210	Ip6k3	271424	inositol hexaphosphate kinase 3	chr17:27143970-27167764	-	-0.251285	0.0900907	-2.78924	0.00528319	0.559462	No	OK	339.311	388.493	290.128	415.962	443.973	305.545	228.332	302.675	339.376
ENSMUSG00000024330	Col11a2	12815	collagen, type XI, alpha 2	chr17:34039137-34066684	+	-0.215191	0.0772717	-2.78486	0.00535503	0.559462	No	OK	35.0702	46.3614	23.779	43.676	39.5159	55.8924	17.78	32.9193	20.6377
ENSMUSG00000041695	Kcnj2	16518	potassium inwardly-rectifying channel, subfamily J, member 2	chr11:111066163-111076825	+	0.209233	0.0751417	2.78451	0.00536094	0.559462	No	OK	1113.82	1011.83	1215.81	979.59	990.223	1065.68	1388.71	1111.03	1147.69
ENSMUSG00000004980	Hnrnpa2b1	53379	heterogeneous nuclear ribonucleoprotein A2/B1	chr6:51460434-51469894	-	0.148773	0.0535275	2.77937	0.00544638	0.559462	No	OK	10164.8	9585.78	10743.9	9576.48	9720.14	9460.72	10951.5	10337.6	10942.6
ENSMUSG00000024132	Eci1	13177	enoyl-Coenzyme A delta isomerase 1	chr17:24426682-24439316	+	0.174908	0.0629381	2.77905	0.00545181	0.559462	No	OK	8099.82	7530.39	8669.25	7808.64	7528.95	7253.59	8690.67	7928.06	9389.03
ENSMUSG00000022440	C1qtnf6	72709	C1q and tumor necrosis factor related protein 6	chr15:78523345-78529651	-	-0.243822	0.0877915	-2.77728	0.00548152	0.559462	No	OK	231.639	261.768	201.509	239.178	282.81	263.315	186.222	208.489	209.817
ENSMUSG00000038903	Ccdc68	381175	coiled-coil domain containing 68	chr18:69925558-69969484	+	-0.18206	0.065596	-2.77548	0.00551211	0.559462	No	OK	18.4727	25.9858	10.9596	25.9976	27.1188	24.8411	6.55052	13.7164	12.612
ENSMUSG00000058975	Kcnc1	16502	potassium voltage gated channel, Shaw-related subfamily, member 1	chr7:46396467-46438704	+	-0.181339	0.0653493	-2.77492	0.00552149	0.559462	No	OK	27.8687	39.1295	16.608	28.0774	61.9858	27.3252	7.48631	27.4327	14.905
ENSMUSG00000030752	Kdm8	77035	lysine (K)-specific demethylase 8	chr7:125444619-125462268	+	0.252864	0.0911993	2.77265	0.00556012	0.559462	No	OK	100.552	82.2041	118.9	77.9928	76.7074	91.912	118.845	128.934	108.921
ENSMUSG00000036123	Slc9a3	105243	solute carrier family 9 (sodium/hydrogen exchanger), member 3	chr13:74121514-74166064	+	-0.155377	0.0560786	-2.77071	0.00559342	0.559462	No	OK	12.7845	19.1648	6.40417	18.7183	20.1454	18.6308	9.35788	1.82885	8.02579
ENSMUSG00000037613	Tnfrsf23	79201	tumor necrosis factor receptor superfamily, member 23	chr7:143665806-143685875	-	-0.230499	0.083269	-2.76812	0.005638	0.559922	No	OK	43.0012	54.4728	31.5296	54.075	59.6613	49.6821	33.6884	31.0904	29.8101
ENSMUSG00000036264	Fstl4	320027	follistatin-like 4	chr11:52764705-53187347	+	-0.25044	0.0905526	-2.76568	0.00568042	0.560161	No	OK	91.0119	108.961	73.063	103.99	112.349	110.543	57.0831	79.5549	82.551
ENSMUSG00000041577	Prelp	116847	proline arginine-rich end leucine-rich repeat	chr1:133910303-133921401	-	-0.227497	0.0823899	-2.76122	0.00575855	0.563895	No	OK	1356.15	1504.31	1207.98	1503.7	1541.12	1468.11	927.366	1373.47	1323.11
ENSMUSG00000052920	Prkg1	19091	protein kinase, cGMP-dependent, type I	chr19:30564486-31765033	-	-0.243996	0.0886446	-2.75252	0.00591384	0.570808	No	OK	259.891	294.758	225.024	242.298	333.948	308.029	240.498	212.147	222.429
ENSMUSG00000035458	Tnni3	21954	troponin I, cardiac 3	chr7:4518307-4522443	-	0.178601	0.0649598	2.7494	0.00597041	0.570808	No	OK	103142	95658.4	110625	98101.4	95411.6	93462	114193	98895	118787
ENSMUSG00000049504	Proser1	212127	proline and serine rich 1	chr3:53463816-53481755	+	-0.235702	0.0860438	-2.73933	0.00615653	0.582371	No	OK	274.293	308.196	240.39	324.45	292.108	308.029	247.984	258.782	214.403
ENSMUSG00000052146	Rps10	67097	ribosomal protein S10	chr17:27630428-27635242	-	0.198602	0.0725571	2.73718	0.00619676	0.582371	No	OK	1770.97	1618.7	1923.24	1628.49	1658.89	1568.71	1985.74	1665.17	2118.81
ENSMUSG00000016496	Cd274	60533	CD274 antigen	chr19:29367437-29388094	+	0.247249	0.0904658	2.73307	0.0062747	0.58439	No	OK	163.825	139.942	187.708	142.467	127.071	150.288	200.259	192.029	170.835
ENSMUSG00000033998	Kcnk1	16525	potassium channel, subfamily K, member 1	chr8:125995101-126030688	+	0.21595	0.0790546	2.73165	0.00630172	0.58439	No	OK	36.051	25.3945	46.7075	31.1971	20.1454	24.8411	42.1105	42.978	55.034
ENSMUSG00000028851	Nudc	18221	nudC nuclear distribution protein	chr4:133532541-133546027	-	0.191844	0.0703228	2.72804	0.0063711	0.584776	No	OK	1525.39	1400.78	1650.01	1352.92	1480.69	1368.74	1485.1	1693.51	1771.41
ENSMUSG00000052516	Robo2	268902	roundabout guidance receptor 2	chr16:73892305-74410912	-	-0.229815	0.0843374	-2.72495	0.00643115	0.584776	No	OK	66.1827	83.1645	49.201	65.514	82.1312	101.848	29.0094	61.2665	57.3271
ENSMUSG00000039126	Prune2	353211	prune homolog 2	chr19:16956117-17223932	+	-0.200436	0.0736348	-2.72203	0.00648829	0.585744	No	OK	4683.21	5091.1	4275.33	4952.02	5211.45	5109.81	3756.25	5029.34	4040.41
ENSMUSG00000015312	Gadd45b	17873	growth arrest and DNA-damage-inducible 45 beta	chr10:80930090-80932204	+	-0.239437	0.0880797	-2.71841	0.00655957	0.585744	No	OK	365.808	412.836	318.78	375.405	478.065	385.037	260.149	369.428	326.764
ENSMUSG00000046618	Olfml2a	241327	olfactomedin-like 2A	chr2:38931979-38960585	+	-0.239136	0.0879816	-2.71802	0.0065673	0.585744	No	OK	284.531	321.219	247.844	327.57	329.299	306.787	200.259	285.3	257.972
ENSMUSG00000064179	Tnnt1	21955	troponin T1, skeletal, slow	chr7:4504569-4515975	-	0.241476	0.0889994	2.71323	0.00666307	0.590525	No	OK	251.653	217.623	285.682	197.582	206.878	248.411	276.058	249.638	331.35
ENSMUSG00000022890	Atp5j	11957	ATP synthase, H+ transporting, mitochondrial F0 complex, subunit F	chr16:84827870-84835625	-	0.173765	0.0642151	2.70599	0.0068102	0.599769	No	OK	13473.7	12526.7	14420.8	12933.3	12202.7	12444.1	14937.1	12836.7	15488.6
ENSMUSG00000026003	Acadl	11363	acyl-Coenzyme A dehydrogenase, long-chain	chr1:66830838-66863309	-	0.146089	0.054084	2.70115	0.00691007	0.60476	No	OK	32710.8	30878.6	34543.1	32264.1	30438.1	29933.5	35278.3	33704.8	34646.2
ENSMUSG00000051817	Sox12	20667	SRY (sex determining region Y)-box 12	chr2:152393611-152398046	-	-0.209983	0.0779767	-2.69289	0.00708353	0.607301	No	OK	628.993	688.838	569.149	608.344	741.505	716.665	606.391	549.569	551.486
ENSMUSG00000057672	Pkn1	320795	protein kinase N1	chr8:83669761-83699179	-	-0.19039	0.0707282	-2.69186	0.00710552	0.607301	No	OK	988.55	1068.88	908.217	1028.47	1024.31	1153.87	861.861	931.799	930.991
ENSMUSG00000033420	Antxr1	69538	anthrax toxin receptor 1	chr6:87133852-87335775	-	-0.234575	0.0871641	-2.69118	0.00711991	0.607301	No	OK	346.616	389.904	303.329	365.006	406.007	398.699	258.278	368.513	283.196
ENSMUSG00000024803	Ankrd1	107765	ankyrin repeat domain 1 (cardiac muscle)	chr19:36111964-36119844	-	-0.23691	0.0880575	-2.6904	0.00713664	0.607301	No	OK	19433.2	23737.8	15128.6	18855.5	28294.2	24063.5	11513	16470.6	17402.2
ENSMUSG00000038552	Fndc4	64339	fibronectin type III domain containing 4	chr5:31292245-31295877	-	-0.244956	0.0911131	-2.68848	0.00717774	0.607301	No	OK	113.674	134.291	93.0577	103.99	157.289	141.594	100.129	89.6136	89.4302
ENSMUSG00000039958	Etfbkmt	320204	electron transfer flavoprotein beta subunit lysine methyltransferase	chr6:149141512-149151170	+	0.216972	0.0807344	2.68748	0.00719931	0.607301	No	OK	474.616	426.184	523.047	451.318	397.484	429.751	472.573	517.564	579.003
ENSMUSG00000021843	Ktn1	16709	kinectin 1	chr14:47663755-47736564	+	0.154725	0.0577172	2.68075	0.00734568	0.614618	No	OK	6842.47	6431.02	7253.93	6549.32	6199.35	6544.38	7333.77	7561.38	6866.64
ENSMUSG00000038524	Fchsd1	319262	FCH and double SH3 domains 1	chr18:37957433-37969731	-	-0.212943	0.0794721	-2.67947	0.00737384	0.614618	No	OK	35.5265	45.6276	25.4254	50.9553	44.9397	40.9878	22.4589	22.8606	30.9566
ENSMUSG00000028464	Tpm2	22004	tropomyosin 2, beta	chr4:43513725-43523554	-	0.228028	0.0854258	2.66931	0.00760077	0.627807	No	OK	562.053	496.904	627.201	511.633	477.29	501.79	490.353	734.283	656.968
ENSMUSG00000041329	Atp1b2	11932	ATPase, Na+/K+ transporting, beta 2 polypeptide	chr11:69599749-69605960	-	-0.208218	0.0781225	-2.66528	0.00769245	0.627807	No	OK	543.693	595.336	492.051	595.865	605.136	585.007	551.179	466.357	458.616
ENSMUSG00000017466	Timp2	21858	tissue inhibitor of metalloproteinase 2	chr11:118301060-118355411	-	-0.184792	0.0693447	-2.66484	0.00770258	0.627807	No	OK	3023.06	3257.07	2789.05	3087.48	3408.44	3275.3	2550.02	3127.33	2689.79
ENSMUSG00000040247	Tbc1d10c	108995	TBC1 domain family, member 10c	chr19:4184356-4191047	-	0.243497	0.0913946	2.66424	0.00771624	0.627807	No	OK	160.025	133.973	186.076	144.547	104.601	152.773	152.534	208.489	197.205
ENSMUSG00000026826	Nr4a2	18227	nuclear receptor subfamily 4, group A, member 2	chr2:57107225-57115038	-	0.209193	0.0785701	2.6625	0.00775624	0.627807	No	OK	42.5543	30.2031	54.9055	31.1971	27.1188	32.2934	78.6062	35.6626	50.4478
ENSMUSG00000031712	Il15	16168	interleukin 15	chr8:82331623-82402586	-	0.220337	0.0828519	2.6594	0.00782796	0.62997	No	OK	1005.06	897.473	1112.65	1082.54	811.239	798.64	1221.2	974.777	1141.96
ENSMUSG00000031880	Rrad	56437	Ras-related associated with diabetes	chr8:104628065-104631321	-	0.211305	0.0795613	2.65588	0.00791027	0.632312	No	OK	2980.89	2690.99	3270.78	2550.88	2424.42	3097.68	3783.39	3223.35	2805.59
ENSMUSG00000004952	Rasa4	54153	RAS p21 protein activator 4	chr5:136083915-136111861	+	-0.242145	0.0912595	-2.65337	0.00796932	0.632312	No	OK	132.294	156.318	108.269	175.744	119.323	173.887	116.038	117.046	91.7233
ENSMUSG00000032348	Gsta4	14860	glutathione S-transferase, alpha 4	chr9:78191965-78209349	+	0.195574	0.0737353	2.65239	0.00799252	0.632312	No	OK	1480.9	1354.61	1607.2	1457.95	1289.3	1316.58	1627.34	1418.27	1775.99
ENSMUSG00000023015	Racgap1	26934	Rac GTPase-activating protein 1	chr15:99620495-99651656	-	-0.171629	0.0647606	-2.6502	0.00804442	0.632843	No	OK	21.3006	29.7306	12.8705	17.6784	31.7677	39.7457	6.55052	13.7164	18.3447
ENSMUSG00000026414	Tnnt2	21956	troponin T2, cardiac	chr1:135840860-135852261	+	0.188046	0.0712302	2.63998	0.00829119	0.643302	No	OK	175751	161697	189805	178265	151936	154890	195392	169816	204207
ENSMUSG00000050965	Prkca	18750	protein kinase C, alpha	chr11:107933386-108343888	-	-0.182809	0.0692731	-2.63896	0.00831615	0.643302	No	OK	901.82	971.347	832.293	929.674	970.852	1013.52	845.017	845.843	806.018
ENSMUSG00000000693	Loxl3	16950	lysyl oxidase-like 3	chr6:83034223-83052564	+	-0.240796	0.0912758	-2.63812	0.00833672	0.643302	No	OK	107.09	126.168	88.0111	133.108	116.223	129.174	89.8357	99.6723	74.5252
ENSMUSG00000007817	Zmiz1	328365	zinc finger, MIZ-type containing 1	chr14:25459184-25666743	+	-0.208343	0.0790037	-2.63713	0.00836114	0.643302	No	OK	1903.47	2087.33	1719.6	2038.21	1959.53	2264.26	1703.13	2019.05	1436.62
ENSMUSG00000099696	2900052N01Rik	73040	RIKEN cDNA 2900052N01 gene	chr9:46913602-46927366	+	0.198358	0.0753091	2.63392	0.00844043	0.645854	No	OK	37.4901	25.7928	49.1874	42.6361	18.5957	16.1467	58.9547	43.8924	44.7151
ENSMUSG00000024501	Dpysl3	22240	dihydropyrimidinase-like 3	chr18:43320978-43373272	-	-0.199746	0.076074	-2.62568	0.00864758	0.655793	No	OK	1074.74	1170.98	978.506	1012.87	1172.31	1327.76	962.926	1018.67	953.922
ENSMUSG00000036256	Igfbp7	29817	insulin-like growth factor binding protein 7	chr5:77349239-77408045	-	-0.206944	0.0788349	-2.62504	0.00866399	0.655793	No	OK	2599.43	2845.52	2353.34	2606	3089.99	2840.58	1911.82	2609.77	2538.44
ENSMUSG00000022371	Col14a1	12818	collagen, type XIV, alpha 1	chr15:55307749-55520803	+	-0.237243	0.0905788	-2.61919	0.00881394	0.660229	No	OK	262.077	299.395	224.76	256.856	349.445	291.883	174.057	265.183	235.041
ENSMUSG00000031502	Col4a1	12826	collagen, type IV, alpha 1	chr8:11198422-11312826	-	-0.201348	0.076913	-2.61787	0.00884812	0.660229	No	OK	9257.42	10093.4	8421.45	9073.16	11420.9	9786.14	7359.04	9779.77	8125.54
ENSMUSG00000020810	Cygb	114886	cytoglobin	chr11:116645594-116654313	-	-0.182105	0.0697126	-2.61223	0.00899539	0.666468	No	OK	1638.42	1762.91	1513.93	1610.81	1865.77	1812.16	1427.08	1487.77	1626.94
ENSMUSG00000050821	Fam131a	78408	family with sequence similarity 131, member A	chr16:20695056-20703036	+	0.194425	0.0745176	2.60911	0.00907783	0.669036	No	OK	1093.32	999.019	1187.62	1020.15	1055.31	921.604	1253.96	1048.85	1260.05
ENSMUSG00000087651	1500009L16Rik	69784	RIKEN cDNA 1500009L16 gene	chr10:83722864-83762762	+	-0.215643	0.0831868	-2.59228	0.00953425	0.683708	No	OK	56.8974	70.9795	42.8154	45.7558	97.6276	69.555	43.0463	42.978	42.422
ENSMUSG00000044933	Sstr3	20607	somatostatin receptor 3	chr15:78537014-78544345	-	-0.234326	0.0904406	-2.59094	0.00957136	0.683708	No	OK	98.5214	116.746	80.2971	94.6313	136.369	119.237	65.5052	85.9559	89.4302
ENSMUSG00000085162	Gm12295	327946	predicted gene 12295	chr11:65277653-65287833	-	-0.234816	0.090654	-2.59024	0.00959081	0.683708	No	OK	170.197	202.291	138.103	166.385	151.09	289.398	143.176	119.79	151.343
ENSMUSG00000005220	Corin	53419	corin	chr5:72300024-72504208	-	0.188832	0.0729086	2.58999	0.00959797	0.683708	No	OK	5240.75	4815.11	5666.39	4624.45	4467.62	5353.25	5022.38	6341.53	5635.25
ENSMUSG00000038374	Rbm8a	60365	RNA binding motif protein 8a	chr3:96629927-96633791	+	0.189298	0.0731568	2.58757	0.0096656	0.683708	No	OK	697.129	639.271	754.987	628.102	662.473	627.237	729.915	727.882	807.165
ENSMUSG00000040147	Maob	109731	monoamine oxidase B	chrX:16709280-16817366	-	0.193468	0.0748119	2.58607	0.00970782	0.683708	No	OK	2005.41	1836.34	2174.48	2069.41	1616.28	1823.33	2275.84	2277.83	1969.76
ENSMUSG00000005373	Mlxipl	58805	MLX interacting protein-like	chr5:135106890-135138382	+	-0.224512	0.0869217	-2.58292	0.00979688	0.683708	No	OK	475.541	531.628	419.454	476.276	585.766	532.841	340.627	508.42	409.315
ENSMUSG00000054477	Kcnn2	140492	potassium intermediate/small conductance calcium-activated channel, subfamily N, member 2	chr18:45268859-45685883	+	-0.19987	0.0774077	-2.58205	0.00982161	0.683708	No	OK	531.151	579.158	483.144	558.429	561.746	617.301	484.738	449.897	514.797
ENSMUSG00000034269	Setd5	72895	SET domain containing 5	chr6:113077638-113153424	+	-0.224933	0.0871853	-2.57995	0.00988158	0.683708	No	OK	1797.33	2193.39	1401.28	1978.94	1877.39	2723.82	1743.37	1273.79	1186.67
ENSMUSG00000026824	Kcnj3	16519	potassium inwardly-rectifying channel, subfamily J, member 3	chr2:55435969-55598145	+	0.178604	0.0693113	2.57684	0.00997082	0.683708	No	OK	2175.14	2012.06	2338.21	2166.12	1985.87	1884.2	2534.12	2146.15	2334.36
ENSMUSG00000031273	Col4a6	94216	collagen, type IV, alpha 6	chrX:141165402-141474076	-	-0.205087	0.0796132	-2.57604	0.00999394	0.683708	No	OK	55.9465	71.6322	40.2608	44.7159	72.0585	98.1222	29.0094	58.5232	33.2497
ENSMUSG00000042828	Trim72	434246	tripartite motif-containing 72	chr7:128004377-128011393	+	0.229127	0.0889865	2.57485	0.0100284	0.683708	No	OK	5089.49	4053.53	6125.45	3236.18	4071.69	4852.7	4789.37	6565.57	7021.42
ENSMUSG00000037236	Matr3	17184	matrin 3	chr18:35562157-35592045	+	0.157776	0.061281	2.57464	0.0100344	0.683708	No	OK	1946.5	1824.67	2068.32	1821.91	1813.86	1838.24	2144.83	2013.56	2046.58
ENSMUSG00000030433	Sbk2	381836	SH3-binding domain kinase family, member 2	chr7:4957080-4964348	-	0.233641	0.0909561	2.56873	0.0102073	0.683708	No	OK	295.838	252.569	339.107	319.251	240.97	197.487	345.306	401.432	270.584
ENSMUSG00000044835	Ankrd45	73844	ankyrin repeat domain 45	chr1:161142711-161170507	+	-0.22835	0.0889233	-2.56795	0.0102302	0.683708	No	OK	83.3839	100.175	66.5929	71.7534	123.197	105.575	70.1841	63.0953	66.4994
ENSMUSG00000031737	Irx5	54352	Iroquois related homeobox 5 (Drosophila)	chr8:92357795-92361456	+	0.230607	0.0898155	2.56756	0.0102417	0.683708	No	OK	281.865	244.691	319.039	294.293	197.58	242.2	367.765	288.958	300.394
ENSMUSG00000028459	Cd72	12517	CD72 antigen	chr4:43447723-43454626	-	-0.172157	0.0670524	-2.56749	0.0102437	0.683708	No	OK	19.5934	26.8319	12.355	24.9577	23.2447	32.2934	9.35788	12.8019	14.905
ENSMUSG00000039220	Ppp1r10	52040	protein phosphatase 1, regulatory subunit 10	chr17:35917195-35932283	+	0.215008	0.0838035	2.56562	0.010299	0.683708	No	OK	696.319	623.823	768.815	690.496	527.654	653.32	836.595	826.64	643.21
ENSMUSG00000071540	3425401B19Rik	100504518	RIKEN cDNA 3425401B19 gene	chr14:32659118-32685272	-	-0.197215	0.0768913	-2.56486	0.0103218	0.683708	No	OK	4535.48	4936.75	4134.21	4332.24	5569.42	4908.6	3963.06	4743.12	3696.45
ENSMUSG00000024998	Plce1	74055	phospholipase C, epsilon 1	chr19:38524196-38785100	+	-0.176066	0.0686545	-2.56452	0.0103319	0.683708	No	OK	1163.67	1249.63	1077.71	1329	1200.2	1219.7	1071.48	1132.06	1029.59
ENSMUSG00000016427	Ndufa1	54405	NADH dehydrogenase (ubiquinone) 1 alpha subcomplex, 1	chrX:37187588-37191238	-	0.165987	0.0647763	2.56247	0.0103929	0.683708	No	OK	3918.34	3653.61	4183.08	3803.97	3626.94	3529.92	4304.63	3790.29	4454.31
ENSMUSG00000042109	Csdc2	105859	cold shock domain containing C2, RNA binding	chr15:81936758-81950941	+	0.182322	0.0711572	2.56224	0.0103999	0.683708	No	OK	3096.48	2854.7	3338.25	2778.62	3128.73	2656.75	2993.59	3370.57	3650.59
ENSMUSG00000046442	Ppm1e	320472	protein phosphatase 1E (PP2C domain containing)	chr11:87226905-87358994	-	-0.21832	0.0853657	-2.55747	0.0105438	0.685837	No	OK	320.772	356.907	284.637	362.927	340.147	367.648	328.462	265.183	260.265
ENSMUSG00000053475	Tnfaip6	21930	tumor necrosis factor alpha induced protein 6	chr2:52038112-52056681	+	0.160358	0.0627305	2.5563	0.0105792	0.685837	No	OK	16.8332	10.0223	23.6441	14.5587	9.29787	6.21027	29.9452	19.2029	21.7843
ENSMUSG00000032330	Cox7a2	12866	cytochrome c oxidase subunit VIIa 2	chr9:79755240-79759853	-	0.160943	0.0630455	2.55281	0.0106859	0.689562	No	OK	6689.15	6256.05	7122.25	6345.5	6208.65	6213.99	7048.36	6520.76	7797.63
ENSMUSG00000100510	LOC102636514	102636514	uncharacterized LOC102636514	chr8:57304413-57320859	-	0.198164	0.0776856	2.55085	0.010746	0.690258	No	OK	1089.04	992.312	1185.78	1033.66	863.927	1079.34	1265.19	1051.59	1240.56
ENSMUSG00000018411	Mapt	17762	microtubule-associated protein tau	chr11:104231435-104332089	+	-0.207997	0.0817247	-2.54509	0.0109249	0.698542	No	OK	2591.66	2848.91	2334.41	2602.88	3119.43	2824.43	1991.36	2875.87	2136.01
ENSMUSG00000026360	Rgs2	19735	regulator of G-protein signaling 2	chr1:143999337-144004149	-	0.214928	0.0845854	2.54096	0.0110549	0.703645	No	OK	955.487	853.328	1057.65	972.31	730.657	857.017	1259.57	890.65	1022.71
ENSMUSG00000026478	Lamc1	226519	laminin, gamma 1	chr1:153218921-153332786	-	-0.198767	0.078283	-2.53908	0.0111143	0.704226	No	OK	4453.88	4858.5	4049.26	4361.36	4884.48	5329.65	3684.2	4838.22	3625.36
ENSMUSG00000090958	Lrrc32	434215	leucine rich repeat containing 32	chr7:98494221-98501830	+	0.21142	0.0833507	2.53651	0.0111963	0.706227	No	OK	318.712	286.044	351.38	304.692	272.737	280.704	357.471	363.027	333.643
ENSMUSG00000048612	Myof	226101	myoferlin	chr19:37899035-38043577	-	-0.223508	0.0883313	-2.53034	0.0113952	0.715549	No	OK	231.731	260.498	202.964	238.138	268.863	274.494	201.195	227.692	180.007
ENSMUSG00000025969	Nrp2	18187	neuropilin 2	chr1:62703316-62797091	+	-0.203897	0.0806702	-2.52754	0.0114866	0.71684	No	OK	1061.14	1162.88	959.4	1100.22	1260.64	1127.78	868.412	1152.18	857.613
ENSMUSG00000004562	Arhgef40	268739	Rho guanine nucleotide exchange factor (GEF) 40	chr14:51984832-52006247	+	-0.181645	0.0719487	-2.52465	0.0115813	0.71684	No	OK	703.698	758.094	649.302	746.651	791.093	736.538	664.41	652.899	630.598
ENSMUSG00000041782	Lad1	16763	ladinin	chr1:135818597-135833341	+	0.203594	0.0807025	2.52277	0.0116435	0.71684	No	OK	57.2702	42.3125	72.2278	47.8356	41.8404	37.2616	51.4684	112.474	52.7409
ENSMUSG00000017765	Slc12a4	20498	solute carrier family 12, member 4	chr8:105943589-105966115	-	-0.187835	0.0744576	-2.52272	0.0116452	0.71684	No	OK	1218.79	1319.16	1118.43	1181.33	1317.97	1458.17	1022.82	1141.2	1191.26
ENSMUSG00000021072	Tmx1	72736	thioredoxin-related transmembrane protein 1	chr12:70453153-70467624	+	0.183308	0.0726859	2.52192	0.0116717	0.71684	No	OK	1269.54	1169.72	1369.35	1306.12	1096.37	1106.67	1466.38	1327.74	1313.94
ENSMUSG00000079442	St6galnac4	20448	ST6 (alpha-N-acetyl-neuraminyl-2,3-beta-galactosyl-1,3)-N-acetylgalactosaminide alpha-2,6-sialyltransferase 4	chr2:32587077-32599696	+	-0.193129	0.0767194	-2.51734	0.0118245	0.719367	No	OK	609.745	661.939	557.551	640.581	691.916	653.32	499.711	587.061	585.883
ENSMUSG00000009927	Rps25	75617	ribosomal protein S25	chr9:44407713-44410406	+	0.172264	0.0684627	2.51617	0.0118638	0.719367	No	OK	2198.88	2040.89	2356.87	2135.96	1963.4	2023.31	2392.81	2123.29	2554.49
ENSMUSG00000064202	4430402I18Rik	381218	RIKEN cDNA 4430402I18 gene	chr19:28923063-28964154	-	0.211168	0.0839598	2.51511	0.0118995	0.719367	No	OK	351.143	315.17	387.116	332.769	277.386	335.354	409.875	363.941	387.531
ENSMUSG00000071172	Srsf3	20383	serine/arginine-rich splicing factor 3	chr17:29032659-29043372	+	0.183739	0.0730971	2.51363	0.0119497	0.719367	No	OK	1213.26	1118.08	1308.45	1220.85	977.051	1156.35	1333.5	1280.19	1311.64
ENSMUSG00000040694	Apobec2	11811	apolipoprotein B mRNA editing enzyme, catalytic polypeptide 2	chr17:48419230-48432728	-	0.165144	0.0657151	2.51303	0.0119698	0.719367	No	OK	4607.44	4295.99	4918.89	4359.28	4287.09	4241.61	5083.2	4371.86	5301.61
ENSMUSG00000037138	Aff3	16764	AF4/FMR2 family, member 3	chr1:38175990-38627244	-	-0.223262	0.0890035	-2.50847	0.0121256	0.722369	No	OK	81.6671	98.0559	65.2784	75.913	101.502	116.753	78.6062	57.6088	59.6201
ENSMUSG00000086841	2410006H16Rik	69221	RIKEN cDNA 2410006H16 gene	chr11:62602876-62604806	+	0.227654	0.0909215	2.50386	0.0122848	0.722369	No	OK	98.6305	81.2974	115.964	83.1923	77.4822	83.2176	109.487	99.6723	138.731
ENSMUSG00000032198	Dock6	319899	dedicator of cytokinesis 6	chr9:21800179-21852635	-	-0.187273	0.0748091	-2.50334	0.0123028	0.722369	No	OK	992.691	1075.71	909.669	1055.5	956.905	1214.73	895.55	925.398	908.061
ENSMUSG00000097321	1700028E10Rik	625175	RIKEN cDNA 1700028E10 gene	chr5:151368674-151396164	+	-0.16275	0.0650215	-2.50302	0.0123137	0.722369	No	OK	18.5605	25.6709	11.4501	30.1572	17.0461	29.8093	11.2295	12.8019	10.3189
ENSMUSG00000097321	Gm3704	100042166	predicted gene 3704	chr5:151406503-151432118	+	-0.16275	0.0650215	-2.50302	0.0123137	0.722369	No	OK	18.5605	25.6709	11.4501	30.1572	17.0461	29.8093	11.2295	12.8019	10.3189
ENSMUSG00000002870	Mcm2	17216	minichromosome maintenance complex component 2	chr6:88883473-88898780	-	-0.228528	0.0913893	-2.5006	0.0123982	0.722369	No	OK	164.57	190.78	138.361	161.185	228.573	182.582	143.176	166.425	105.482
ENSMUSG00000037300	Ttc13	234875	tetratricopeptide repeat domain 13	chr8:124671326-124721975	-	0.209473	0.0837721	2.50051	0.0124013	0.722369	No	OK	395.567	354.923	436.21	329.65	340.147	394.973	451.05	384.058	473.522
ENSMUSG00000021087	Rtn1	104001	reticulon 1	chr12:72211748-72235746	-	-0.221485	0.0886053	-2.49968	0.0124304	0.722369	No	OK	69.2389	83.1635	55.3143	68.6337	91.429	89.4279	61.762	50.2934	53.8874
ENSMUSG00000030428	Ttyh1	57776	tweety family member 1	chr7:4119529-4135407	+	0.167943	0.0672471	2.4974	0.0125108	0.722369	No	OK	21.9449	13.8867	30.0031	8.31923	20.9202	12.4205	32.7526	22.8606	34.3962
ENSMUSG00000031808	Slc27a1	26457	solute carrier family 27 (fatty acid transporter), member 1	chr8:71568926-71586708	+	0.177395	0.0710806	2.49569	0.0125712	0.722369	No	OK	5758.7	5325.58	6191.81	6064.72	4786.08	5125.95	6675.91	5963.88	5935.64
ENSMUSG00000079654	Prrt4	101359	proline-rich transmembrane protein 4	chr6:29169229-29179584	-	-0.216722	0.0868456	-2.49549	0.0125783	0.722369	No	OK	63.8863	77.6895	50.0832	71.7534	80.5815	80.7335	35.56	63.0953	51.5944
ENSMUSG00000018593	Sparc	20692	secreted acidic cysteine rich glycoprotein	chr11:55394158-55420080	-	-0.19506	0.0783085	-2.49092	0.0127414	0.722369	No	OK	5808.36	6324.07	5292.64	5168.32	7394.9	6409	4825.86	5499.35	5552.7
ENSMUSG00000015568	Lpl	16956	lipoprotein lipase	chr8:68880554-68906932	+	0.150089	0.0602618	2.49061	0.0127524	0.722369	No	OK	125539	118093	132984	122208	114913	117158	130545	142044	126364
ENSMUSG00000029557	Mrm2	68017	mitochondrial rRNA methyltransferase 2	chr5:140327673-140331898	-	0.213618	0.0857803	2.4903	0.0127637	0.722369	No	OK	326.117	289.641	362.594	308.852	296.757	263.315	369.636	314.562	403.583
ENSMUSG00000029433	Diablo	66593	diablo, IAP-binding mitochondrial protein	chr5:123511329-123524164	-	0.22759	0.0913925	2.49025	0.0127655	0.722369	No	OK	137.857	116.648	159.067	126.868	97.6276	125.447	149.726	141.736	185.74
ENSMUSG00000004151	Etv1	14009	ets variant 1	chr12:38780257-38868215	+	0.218021	0.087598	2.48888	0.0128145	0.722369	No	OK	241.732	214.16	269.304	225.659	188.282	228.538	266.7	284.386	256.825
ENSMUSG00000028081	Rps3a1	20091	ribosomal protein S3A1	chr3:86137939-86142668	-	0.154017	0.0619031	2.48804	0.0128451	0.722369	No	OK	1587.95	958.289	2217.61	1000.39	870.9	1003.58	2658.58	990.322	3003.94
ENSMUSG00000029174	Tbc1d1	57915	TBC1 domain family, member 1	chr5:64160259-64351486	+	-0.202262	0.0814508	-2.48324	0.0130192	0.727504	No	OK	419.421	459.408	379.434	464.837	487.363	426.024	354.664	417.892	365.747
ENSMUSG00000020866	Cacna1g	12291	calcium channel, voltage-dependent, T type, alpha 1G subunit	chr11:94408390-94474198	-	-0.201391	0.0811646	-2.48127	0.0130916	0.727504	No	OK	1088.71	1193.67	983.759	1263.48	1069.25	1248.26	1175.35	917.168	858.759
ENSMUSG00000054312	Mrps21	66292	mitochondrial ribosomal protein S21	chr3:95862651-95870619	-	0.178752	0.0720412	2.48125	0.0130923	0.727504	No	OK	1072.56	989.633	1155.5	1058.62	988.673	921.604	1172.54	1062.56	1231.39
ENSMUSG00000059552	Trp53	22059	transformation related protein 53	chr11:69580358-69591873	+	-0.207792	0.0840963	-2.47089	0.0134779	0.742275	No	OK	310.366	342.913	277.818	361.887	315.353	351.501	272.314	291.701	269.437
ENSMUSG00000028496	Mllt3	70122	myeloid/lymphoid or mixed-lineage leukemia; translocated to, 3	chr4:87769924-88033407	-	0.211653	0.0858069	2.46662	0.0136394	0.742275	No	OK	293.603	262.562	324.645	274.535	232.447	280.704	343.434	330.107	300.394
ENSMUSG00000071708	Sms	20603	spermine synthase	chrX:157443953-157492046	-	0.17442	0.07074	2.46564	0.0136767	0.742275	No	OK	1057.68	978.339	1137.03	925.515	1063.06	946.445	1156.63	1082.68	1171.77
ENSMUSG00000074781	Ube2n	93765	ubiquitin-conjugating enzyme E2N	chr10:95515161-95545658	+	0.191401	0.0776351	2.46539	0.0136863	0.742275	No	OK	856.835	781.909	931.76	790.327	802.716	752.684	1013.46	790.063	991.758
ENSMUSG00000038042	Ptpdc1	218232	protein tyrosine phosphatase domain containing 1	chr13:48577868-48625672	-	-0.220895	0.0896101	-2.46507	0.0136988	0.742275	No	OK	189.818	214.541	165.094	227.739	189.831	226.054	164.699	174.655	155.93
ENSMUSG00000087260	Lamtor5	68576	late endosomal/lysosomal adaptor, MAPK and MTOR activator 5	chr3:107278857-107284081	+	0.186364	0.0756265	2.46427	0.0137292	0.742275	No	OK	634.009	581.858	686.161	592.745	551.673	601.154	698.098	630.039	730.347
ENSMUSG00000043122	A530016L24Rik	319942	RIKEN cDNA A530016L24 gene	chr12:112489447-112499927	+	0.164159	0.0666872	2.46163	0.0138309	0.744899	No	OK	1580.39	1473.92	1686.87	1536.98	1417.92	1466.87	1769.58	1570.07	1720.96
ENSMUSG00000018830	Myh11	17880	myosin, heavy polypeptide 11, smooth muscle	chr16:14194526-14291408	-	0.216364	0.08816	2.45422	0.0141191	0.754814	No	OK	1222.12	975.694	1468.55	1019.11	973.951	934.024	1067.73	1904.75	1433.18
ENSMUSG00000075307	Klhl41	228003	kelch-like 41	chr2:69670119-69684239	+	0.15151	0.0617647	2.45303	0.0141659	0.754814	No	OK	2125.32	1997.15	2253.48	1909.26	2043.98	2038.21	2254.31	2316.24	2189.89
ENSMUSG00000069814	Ccdc92b	432582	coiled-coil domain containing 92B	chr11:74619604-74641516	+	0.133168	0.0543056	2.4522	0.0141987	0.754814	No	OK	11.1552	5.83722	16.4732	7.27933	7.74822	2.48411	19.6516	13.7164	16.0516
ENSMUSG00000020863	Luc7l3	67684	LUC7-like 3 (S. cerevisiae)	chr11:94291138-94321911	-	0.186513	0.0760845	2.45139	0.0142306	0.754814	No	OK	790.608	726.348	854.869	740.412	646.202	792.43	915.201	823.897	825.51
ENSMUSG00000038351	Sgsm2	97761	small G protein signaling modulator 2	chr11:74849263-74897080	-	-0.202094	0.0825264	-2.44884	0.0143317	0.757306	No	OK	335.359	368.415	302.304	374.365	365.716	365.164	304.131	321.877	280.903
ENSMUSG00000025127	Gcgr	14527	glucagon receptor	chr11:120530726-120538984	+	-0.13053	0.0534681	-2.44126	0.014636	0.767312	No	OK	13.5911	19.8361	7.34612	21.838	30.2181	7.45232	2.80737	10.0587	9.17233
ENSMUSG00000071317	Bves	23828	blood vessel epicardial substance	chr10:45335761-45369708	+	-0.163978	0.0671748	-2.44106	0.0146443	0.767312	No	OK	1853.76	1978.63	1728.88	1925.9	1961.85	2048.15	1659.15	1632.25	1895.23
ENSMUSG00000016252	Atp5e	67126	ATP synthase, H+ transporting, mitochondrial F1 complex, epsilon subunit	chr2:174461074-174464101	-	0.180283	0.0739236	2.43877	0.0147373	0.767312	No	OK	9028.72	8318.9	9738.53	9043.01	8040.33	7873.38	10023.2	8227.99	10964.4
ENSMUSG00000097353	A430046D13Rik	654440	Riken cDNA A430046D13 gene	chr10:128499246-128504242	+	0.204384	0.0838087	2.4387	0.0147402	0.767312	No	OK	448.751	402.6	494.902	435.72	416.854	355.227	524.977	424.293	535.435
ENSMUSG00000045438	Cox19	68033	cytochrome c oxidase assembly protein 19	chr5:139337821-139345166	-	-0.182637	0.0751337	-2.43082	0.0150646	0.777978	No	OK	1018.24	1098.96	937.513	1038.86	1176.18	1081.83	849.696	908.024	1054.82
ENSMUSG00000024048	Myl12a	67268	myosin, light chain 12A, regulatory, non-sarcomeric	chr17:70993792-71002533	-	-0.18153	0.0747411	-2.42878	0.0151497	0.777978	No	OK	14094.4	15216	12972.8	14146.9	17290.9	14210.3	11126.5	13759.3	14032.5
ENSMUSG00000056698	Elmod3	232089	ELMO/CED-12 domain containing 3	chr6:72565921-72598413	-	0.194589	0.0801521	2.42775	0.0151927	0.777978	No	OK	552.974	503.335	602.614	570.907	438.549	500.548	598.905	589.804	619.132
ENSMUSG00000028691	Prdx1	18477	peroxiredoxin 1	chr4:116685598-116700000	+	0.145111	0.0597895	2.42703	0.0152229	0.777978	No	OK	6559.75	6183.81	6935.69	6371.49	6149.76	6030.17	7152.23	6424.75	7230.09
ENSMUSG00000027523	Gnas	14683	GNAS (guanine nucleotide binding protein, alpha stimulating) complex locus	chr2:174284319-174346742	+	-0.174629	0.0720808	-2.42268	0.0154064	0.781653	No	OK	1160.72	1248.32	1073.12	1305.08	1138.21	1301.67	989.128	1128.4	1101.83
ENSMUSG00000044006	Cilp2	68709	cartilage intermediate layer protein 2	chr8:69880365-69887392	-	-0.112779	0.0465929	-2.42051	0.0154987	0.783104	No	OK	41.249	63.8826	18.6154	95.6712	67.4095	28.5672	11.2295	32.0049	12.612
ENSMUSG00000038526	Car14	23831	carbonic anhydrase 14	chr3:95897799-95904639	-	0.190728	0.0788334	2.41938	0.0155469	0.783104	No	OK	2814.41	2567.31	3061.5	2604.96	2519.72	2577.26	3156.41	2454.32	3573.77
ENSMUSG00000049723	Mmp12	17381	matrix metallopeptidase 12	chr9:7347373-7360461	+	0.114623	0.0474361	2.41638	0.0156759	0.783237	No	OK	11.9697	5.49058	18.4489	6.23942	7.74822	2.48411	10.2937	39.3203	5.73271
ENSMUSG00000022748	Cmss1	66497	cms small ribosomal subunit 1	chr16:57301999-57606867	-	0.188087	0.0779798	2.412	0.0158653	0.783237	No	OK	1275.04	1165.63	1384.45	1174.05	1130.47	1192.37	1410.23	1154	1589.11
ENSMUSG00000062157	Ifnlr1	242700	interferon lambda receptor 1	chr4:135686456-135708180	+	-0.218825	0.0908571	-2.40845	0.0160206	0.783237	No	OK	106.581	124.597	88.5664	134.148	121.647	117.995	111.359	69.4963	84.844
ENSMUSG00000020241	Col6a2	12834	collagen, type VI, alpha 2	chr10:76595755-76623404	-	-0.198566	0.0824693	-2.40775	0.016051	0.783237	No	OK	1910.38	2093.48	1727.29	1797.99	2370.96	2111.49	1544.99	2077.57	1559.3
ENSMUSG00000079465	Col4a3	12828	collagen, type IV, alpha 3	chr1:82586920-82722059	+	-0.215297	0.0894602	-2.40662	0.016101	0.783237	No	OK	93.2656	110.429	76.1025	77.9928	127.846	125.447	65.5052	76.8117	85.9906
ENSMUSG00000019787	Trdn	76757	triadin	chr10:33083482-33476709	+	0.141803	0.0589548	2.40529	0.0161597	0.783237	No	OK	9457.91	8931.74	9984.08	9451.69	8664.06	8679.47	10538.8	9579.51	9833.88
ENSMUSG00000060509	Xcr1	23832	chemokine (C motif) receptor 1	chr9:123852314-123862029	-	0.166234	0.0691722	2.40319	0.0162529	0.783237	No	OK	20.6658	13.8119	27.5197	13.5188	15.4964	12.4205	28.0737	29.2616	25.2239
ENSMUSG00000085148	Mir22hg	100042498	Mir22 host gene (non-protein coding)	chr11:75461538-75466690	+	-0.218155	0.0908193	-2.40208	0.0163021	0.783237	No	OK	199.942	227.611	172.272	267.255	188.282	227.296	197.451	169.169	150.197
ENSMUSG00000044167	Foxo1	56458	forkhead box O1	chr3:52268336-52350109	+	-0.183966	0.0767014	-2.39847	0.0164637	0.783237	No	OK	690.299	746.564	634.035	720.654	819.762	699.276	603.584	688.562	609.96
ENSMUSG00000047298	Kcnv2	240595	potassium channel, subfamily V, member 2	chr19:27322618-27337179	+	0.199833	0.0833443	2.39768	0.0164995	0.783237	No	OK	569.798	514.039	625.557	600.025	497.436	444.655	606.391	700.449	569.831
ENSMUSG00000025407	Gli1	14632	GLI-Kruppel family member GLI1	chr10:127329881-127341579	-	-0.162232	0.0676892	-2.39671	0.0165429	0.783237	No	OK	19.7176	26.3647	13.0704	24.9577	25.5691	28.5672	13.101	10.0587	16.0516
ENSMUSG00000051851	Cxx1c	72865	CAAX box 1C	chrX:53607921-53609134	+	-0.218976	0.0913906	-2.39605	0.0165729	0.783237	No	OK	122.127	140.66	103.594	142.467	137.918	141.594	113.23	111.56	85.9906
ENSMUSG00000034714	Ttyh2	117160	tweety family member 2	chr11:114675467-114720984	+	-0.215514	0.0899475	-2.39599	0.0165753	0.783237	No	OK	88.4794	104.249	72.7095	114.389	113.899	84.4596	62.6978	87.7848	67.6459
ENSMUSG00000030256	Bhlhe41	79362	basic helix-loop-helix family, member e41	chr6:145858242-145865420	-	-0.195063	0.081426	-2.39559	0.0165938	0.783237	No	OK	765.097	836.401	693.792	815.285	787.219	906.699	791.677	574.259	715.442
ENSMUSG00000021905	Dph3	105638	diphthamine biosynthesis 3	chr14:32080516-32085692	-	0.176127	0.0735302	2.3953	0.0166066	0.783237	No	OK	800.377	738.414	862.34	724.813	760.101	730.327	871.219	783.662	932.138
ENSMUSG00000003559	As3mt	57344	arsenic (+3 oxidation state) methyltransferase	chr19:46707442-46741095	+	0.163773	0.0683725	2.3953	0.0166066	0.783237	No	OK	1781.84	1661	1902.68	1749.12	1549.64	1684.22	2011.95	1753.87	1942.24
ENSMUSG00000021898	Asb14	142687	ankyrin repeat and SOCS box-containing 14	chr14:26894603-26914416	+	0.141003	0.0588962	2.3941	0.0166614	0.783237	No	OK	2534.9	2394.62	2675.18	2456.25	2370.18	2357.42	2627.69	2714.93	2682.91
ENSMUSG00000024287	Thoc1	225160	THO complex 1	chr18:9958179-9995484	+	0.196355	0.0820214	2.39395	0.0166682	0.783237	No	OK	411.942	372.613	451.27	383.725	378.888	355.227	476.316	395.946	481.547
ENSMUSG00000039005	Tlr4	21898	toll-like receptor 4	chr4:66827550-66846581	+	-0.205991	0.0861616	-2.39075	0.0168139	0.78744	No	OK	364.808	403.541	326.075	413.882	431.576	365.164	291.03	386.802	300.394
ENSMUSG00000052684	Jun	16476	jun proto-oncogene	chr4:95049035-95052222	-	-0.173232	0.0726713	-2.38378	0.017136	0.79474	No	OK	1375.65	1477.3	1274.01	1357.07	1580.64	1494.19	1153.83	1282.02	1386.17
ENSMUSG00000021388	Aspn	66695	asporin	chr13:49544442-49567562	+	-0.209423	0.0878564	-2.38369	0.01714	0.79474	No	OK	497.233	552.693	441.773	453.398	634.579	570.103	364.022	436.181	525.116
ENSMUSG00000022982	Sod1	20655	superoxide dismutase 1, soluble	chr16:90220741-90226324	+	0.139652	0.058641	2.38148	0.0172435	0.79513	No	OK	4886.74	4618.38	5155.09	4755.48	4660.56	4439.1	5269.42	4888.51	5307.34
ENSMUSG00000071656	Lrrn4cl	68852	LRRN4 C-terminal like	chr19:8850784-8853909	+	-0.216319	0.0908489	-2.38108	0.017262	0.79513	No	OK	148.236	168.081	128.392	151.826	173.56	178.856	120.717	128.019	136.438
ENSMUSG00000031740	Mmp2	17390	matrix metallopeptidase 2	chr8:92827296-92853421	+	-0.198513	0.0834985	-2.37744	0.0174331	0.80038	No	OK	1155.09	1268.45	1041.74	1154.29	1294.73	1356.32	928.302	1295.74	901.181
ENSMUSG00000071076	Jund	16478	jun D proto-oncogene	chr8:70697738-70700616	+	-0.161802	0.06816	-2.37386	0.0176034	0.805555	No	OK	1124.63	1200.37	1048.88	1153.25	1190.9	1256.96	991	1074.45	1081.19
ENSMUSG00000023018	Smarcd1	83797	SWI/SNF related, matrix associated, actin dependent regulator of chromatin, subfamily d, member 1	chr15:99702286-99713995	+	0.19813	0.0836138	2.36958	0.0178082	0.807893	No	OK	879.555	794.721	964.39	786.168	773.273	824.724	1147.28	990.322	755.571
ENSMUSG00000010066	Cacna2d2	56808	calcium channel, voltage-dependent, alpha 2/delta subunit 2	chr9:107399879-107529343	+	-0.156049	0.0658663	-2.36918	0.0178275	0.807893	No	OK	157.367	211.918	102.815	202.781	266.539	166.435	59.8905	154.538	94.0164
ENSMUSG00000021913	Ogdhl	239017	oxoglutarate dehydrogenase-like	chr14:32322018-32347820	+	0.143552	0.0606799	2.36573	0.0179948	0.812447	No	OK	6211.11	5857.03	6565.2	6269.58	5894.85	5406.66	6448.52	6667.07	6580
ENSMUSG00000021952	Xpo4	57258	exportin 4	chr14:57582270-57664956	-	-0.188662	0.0798569	-2.3625	0.0181522	0.812447	No	OK	553.862	602.575	505.149	591.705	632.255	583.765	480.059	577.916	457.47
ENSMUSG00000068614	Actc1	11464	actin, alpha, cardiac muscle 1	chr2:114047283-114052875	-	-0.170745	0.0722773	-2.36237	0.0181587	0.812447	No	OK	283608	304391	262825	289343	317363	306467	242402	246624	299448
ENSMUSG00000039756	Dnttip2	99480	deoxynucleotidyltransferase, terminal, interacting protein 2	chr3:122274413-122285271	+	0.17386	0.0735966	2.36234	0.0181601	0.812447	No	OK	653.117	603.026	703.208	610.424	619.858	578.797	683.126	681.246	745.252
ENSMUSG00000003123	Lipe	16890	lipase, hormone sensitive	chr7:25379526-25395987	-	0.17	0.0720358	2.35995	0.0182776	0.815101	No	OK	1196.48	1110.66	1282.3	1197.97	980.15	1153.87	1298.87	1285.68	1262.34
ENSMUSG00000031556	Tm2d2	69742	TM2 domain containing 2	chr8:25017210-25023260	+	0.170403	0.0723497	2.35527	0.0185091	0.822801	No	OK	828.363	767.288	889.438	831.923	757.001	712.939	900.228	857.73	910.354
ENSMUSG00000022665	Ccdc80	67896	coiled-coil domain containing 80	chr16:45094052-45127924	+	-0.195926	0.0832774	-2.35269	0.0186382	0.825921	No	OK	1468.6	1609.18	1328.03	1380.99	1732.5	1714.03	1062.12	1524.35	1397.63
ENSMUSG00000022098	Bmp1	12153	bone morphogenetic protein 1	chr14:70474554-70520260	-	-0.171643	0.0729999	-2.35128	0.0187089	0.826439	No	OK	635.082	682.032	588.132	688.417	679.519	678.161	560.537	600.777	603.081
ENSMUSG00000035095	Fam167a	219148	family with sequence similarity 167, member A	chr14:63436393-63465502	+	-0.136445	0.0581129	-2.34794	0.0188776	0.831266	No	OK	15.8835	22.2494	9.51763	27.0375	18.5957	21.1149	6.55052	3.6577	18.3447
ENSMUSG00000020644	Id2	15902	inhibitor of DNA binding 2	chr12:25093798-25096092	-	0.213769	0.091166	2.34483	0.0190355	0.832375	No	OK	135.02	113.979	156.061	108.15	98.4024	135.384	116.974	179.227	171.981
ENSMUSG00000038624	Nepn	66650	nephrocan	chr10:52391607-52404604	+	0.184551	0.0787094	2.34471	0.0190419	0.832375	No	OK	42.0221	31.2454	52.7988	44.7159	21.695	27.3252	40.2389	53.9511	64.2063
ENSMUSG00000042541	Shfm1	20422	split hand/foot malformation (ectrodactyly) type 1	chr6:6558274-6578658	-	0.152871	0.0652195	2.34394	0.0190811	0.832375	No	OK	1933.95	1813.33	2054.56	1889.51	1774.34	1776.14	2127.98	1906.58	2129.13
ENSMUSG00000024511	Rab27b	80718	RAB27B, member RAS oncogene family	chr18:69979130-70053588	-	-0.200717	0.08568	-2.34263	0.0191483	0.832714	No	OK	51.5903	62.6394	40.5413	58.2346	58.8865	70.7971	44.9178	36.577	40.1289
ENSMUSG00000028563	Tm2d1	94043	TM2 domain containing 1	chr4:98355369-98383265	-	0.177651	0.0759296	2.33968	0.0193001	0.836293	No	OK	589.036	541.599	636.474	536.591	570.269	517.936	634.465	596.205	678.752
ENSMUSG00000006154	Eps8l1	67425	EPS8-like 1	chr7:4464734-4480487	+	-0.211672	0.0905078	-2.33872	0.0193501	0.836293	No	OK	119.37	139.376	99.3638	138.307	139.468	140.352	63.6336	115.218	119.24
ENSMUSG00000042549	Map2k3os	24082	mitogen-activated protein kinase kinase 3, opposite strand	chr11:60920940-60931867	-	0.212098	0.0907713	2.33662	0.0194592	0.838421	No	OK	143.182	124.524	161.84	121.669	123.972	127.932	167.506	160.939	157.076
ENSMUSG00000035279	Ssc5d	269855	scavenger receptor cysteine rich family, 5 domains	chr7:4925843-4944797	+	-0.212293	0.0909009	-2.33544	0.0195205	0.838482	No	OK	186.833	216.766	156.9	151.826	277.386	221.086	116.038	174.655	180.007
ENSMUSG00000023328	Ache	11423	acetylcholinesterase	chr5:137288253-137294466	+	-0.195469	0.0837998	-2.33256	0.019671	0.842364	No	OK	78.8393	96.2641	61.4145	81.1125	110.8	96.8802	29.9452	83.2126	71.0856
ENSMUSG00000071866	Ppia	268373	peptidylprolyl isomerase A	chr11:6415869-6419810	+	0.155069	0.0665223	2.33108	0.0197493	0.843136	No	OK	1983.23	1856.51	2109.96	1781.36	1864.22	1923.94	2066.22	1975.16	2288.5
ENSMUSG00000006611	Hfe	15216	hemochromatosis	chr13:23703840-23710811	-	0.164247	0.0705018	2.32969	0.0198227	0.843212	No	OK	1056.27	982.046	1130.5	949.433	1014.24	982.464	1062.12	1099.14	1230.24
ENSMUSG00000037010	Apln	30878	apelin	chrX:48025145-48034853	-	-0.207299	0.0890897	-2.32686	0.0199729	0.843212	No	OK	242.498	271.079	213.917	228.779	291.333	293.125	206.809	242.323	192.619
ENSMUSG00000019810	Fuca2	66848	fucosidase, alpha-L- 2, plasma	chr10:13501027-13519035	+	-0.176652	0.0759464	-2.326	0.0200184	0.843212	No	OK	4038.38	4354.22	3722.53	3681.26	5013.1	4368.3	3423.11	3791.2	3953.27
ENSMUSG00000045996	Polr2k	17749	polymerase (RNA) II (DNA directed) polypeptide K	chr15:36174009-36177012	+	0.212346	0.091303	2.32573	0.0200329	0.843212	No	OK	133.367	114.643	152.091	108.15	111.574	124.205	145.983	137.164	173.128
ENSMUSG00000027525	Phactr3	74189	phosphatase and actin regulator 3	chr2:178118974-178338492	+	0.151515	0.0651572	2.32537	0.0200521	0.843212	No	OK	21.0198	13.6166	28.4231	19.7582	12.3972	8.69437	35.56	16.4596	33.2497
ENSMUSG00000028957	Per3	18628	period circadian clock 3	chr4:151003654-151044665	-	-0.20314	0.0874866	-2.32196	0.020235	0.848354	No	OK	630.215	699.702	560.729	618.743	581.117	899.247	553.051	515.735	613.4
ENSMUSG00000021280	Exoc3l4	74190	exocyst complex component 3-like 4	chr12:111417429-111431680	+	0.203639	0.0877664	2.32024	0.0203281	0.849716	No	OK	71.1795	57.6701	84.6889	72.7933	41.8404	58.3765	92.6431	77.7261	83.6975
ENSMUSG00000035049	Rrp12	107094	ribosomal RNA processing 12 homolog (S. cerevisiae)	chr19:41862850-41896153	-	-0.208128	0.0898746	-2.31576	0.0205716	0.853658	No	OK	408.47	457.818	359.121	386.844	518.356	468.254	268.571	440.753	368.04
ENSMUSG00000045087	S1pr5	94226	sphingosine-1-phosphate receptor 5	chr9:21242916-21248443	-	0.182254	0.0787536	2.31423	0.0206552	0.853658	No	OK	33.2882	24.985	41.5915	23.9178	22.4698	28.5672	43.0463	43.8924	37.8359
ENSMUSG00000022687	Boc	117606	biregional cell adhesion molecule-related/down-regulated by oncogenes (Cdon) binding protein	chr16:44485044-44558870	-	-0.20638	0.089254	-2.31227	0.0207627	0.853658	No	OK	190.913	213.088	168.739	213.18	216.175	209.907	149.726	176.484	180.007
ENSMUSG00000027004	Frzb	20378	frizzled-related protein	chr2:80411969-80447396	-	-0.21122	0.091353	-2.31213	0.0207704	0.853658	No	OK	137.155	156.278	118.032	131.028	181.308	156.499	114.166	125.276	114.654
ENSMUSG00000073421	H2-Ab1	14961	histocompatibility 2, class II antigen A, beta 1	chr17:34263226-34269418	+	0.190615	0.0824529	2.31181	0.0207882	0.853658	No	OK	581.992	448.307	715.676	485.635	443.198	416.088	548.372	996.723	601.934
ENSMUSG00000020803	Txndc17	52700	thioredoxin domain containing 17	chr11:72207553-72210487	+	0.176335	0.0764056	2.30788	0.0210059	0.857569	No	OK	718.555	660.892	776.219	602.105	726.008	654.562	732.722	763.545	832.389
ENSMUSG00000051890	Klhdc1	271005	kelch domain containing 1	chr12:69241831-69283961	+	0.160996	0.0698574	2.30464	0.0211869	0.862442	No	OK	1158.02	1079.87	1236.16	1143.89	1031.29	1064.44	1318.53	1158.58	1231.39
ENSMUSG00000060600	Eno3	13808	enolase 3, beta muscle	chr11:70657175-70662513	+	0.156642	0.0680383	2.30226	0.0213205	0.865365	No	OK	33777.6	31580.2	35975	31134.7	32668.8	30937.1	36349.8	31427.9	40147.3
ENSMUSG00000036151	Tm6sf2	107770	transmembrane 6 superfamily member 2	chr8:70072923-70080066	+	0.133678	0.0581021	2.30075	0.0214058	0.866315	No	OK	14.6476	8.81925	20.476	15.5986	4.64893	6.21027	24.3305	16.4596	20.6377
ENSMUSG00000000183	Fgf6	14177	fibroblast growth factor 6	chr6:127015541-127024718	+	-0.159296	0.0692896	-2.29899	0.0215054	0.867839	No	OK	28.7419	37.5852	19.8985	17.6784	50.3634	44.7139	17.78	15.5452	26.3704
ENSMUSG00000005483	Dnajb1	81489	DnaJ heat shock protein family (Hsp40) member B1	chr8:83608174-83612653	+	0.180398	0.0785442	2.29677	0.0216317	0.870427	No	OK	433.472	397.44	469.503	397.243	407.556	387.521	491.289	451.726	465.496
ENSMUSG00000070867	Trabd2b	666048	TraB domain containing 2B	chr4:114406723-114615098	+	0.140595	0.0613759	2.29072	0.0219796	0.877534	No	OK	5016.67	4736.82	5296.53	4743	4742.69	4724.77	5696.14	5300.01	4893.44
ENSMUSG00000021224	Numb	18222	numb homolog (Drosophila)	chr12:83794033-83842358	-	-0.171037	0.0746955	-2.28979	0.0220333	0.877534	No	OK	632.536	680.254	584.817	652.02	673.32	715.423	546.5	611.75	596.201
ENSMUSG00000032855	Pkd1	18763	polycystic kidney disease 1 homolog	chr17:24549949-24596514	+	-0.184735	0.0806803	-2.28971	0.022038	0.877534	No	OK	2176.6	2365.93	1987.27	2127.64	2437.59	2532.55	1625.46	2343.67	1992.69
ENSMUSG00000055639	Dach1	13134	dachshund 1 (Drosophila)	chr14:97786845-98169765	-	-0.196549	0.0859538	-2.28668	0.0222144	0.877534	No	OK	296.656	326.886	266.426	307.812	348.67	324.176	282.608	286.215	230.455
ENSMUSG00000067158	Col4a4	12829	collagen, type IV, alpha 4	chr1:82450722-82586849	-	-0.202493	0.0886002	-2.28547	0.0222853	0.877534	No	OK	266.638	296.565	236.71	292.213	300.631	296.851	191.837	279.814	238.481
ENSMUSG00000020620	Abca8b	27404	ATP-binding cassette, sub-family A (ABC1), member 8b	chr11:109933405-109995816	-	-0.199537	0.0873104	-2.28537	0.022291	0.877534	No	OK	471.139	522.275	420.002	478.356	512.157	576.313	454.793	486.474	318.738
ENSMUSG00000021456	Fbp2	14120	fructose bisphosphatase 2	chr13:62836884-62858370	-	0.163252	0.0714456	2.28498	0.0223138	0.877534	No	OK	904.714	842.783	966.645	879.759	784.12	864.469	949.825	1021.41	928.698
ENSMUSG00000026721	Rabgap1l	29809	RAB GTPase activating protein 1-like	chr1:160219173-160351571	-	0.149844	0.0656141	2.28371	0.0223886	0.877534	No	OK	1410.33	1324.06	1496.6	1365.39	1306.35	1300.43	1571.19	1424.67	1493.94
ENSMUSG00000022235	Cmbl	69574	carboxymethylenebutenolidase-like (Pseudomonas)	chr15:31568911-31590119	+	0.179597	0.0786699	2.28292	0.022435	0.877534	No	OK	763.541	700.048	827.035	776.808	697.34	625.995	888.063	734.283	858.759
ENSMUSG00000013736	Trnt1	70047	tRNA nucleotidyl transferase, CCA-adding, 1	chr6:106769137-106782474	+	0.177176	0.0776709	2.28111	0.0225419	0.879259	No	OK	517.904	475.55	560.258	496.034	489.688	440.929	564.28	524.88	591.615
ENSMUSG00000067780	Pi15	94227	peptidase inhibitor 15	chr1:17601900-17630939	+	-0.192783	0.0845864	-2.27912	0.0226597	0.881399	No	OK	72.6042	88.0671	57.1414	96.7111	99.1772	68.3129	43.0463	85.9559	42.422
ENSMUSG00000030246	Ldhb	16832	lactate dehydrogenase B	chr6:142490248-142507957	-	0.127159	0.0558522	2.2767	0.0228041	0.884551	No	OK	30209.4	28723.2	31695.7	29972.1	29119.4	27078	31783.1	30945	32358.8
ENSMUSG00000069516	Lyz2	17105	lysozyme 2	chr10:117277540-117282272	-	0.146937	0.0646157	2.27402	0.0229648	0.884551	No	OK	2329.25	2189.42	2469.08	2154.68	2252.41	2161.17	2295.49	2459.8	2651.95
ENSMUSG00000039770	Ypel5	383295	yippee-like 5 (Drosophila)	chr17:72836703-72851195	+	0.160318	0.0705015	2.27397	0.0229679	0.884551	No	OK	933.085	869.379	996.79	897.437	862.377	848.323	1020.01	923.569	1046.79
ENSMUSG00000086938	4930481A15Rik	74931	RIKEN cDNA 4930481A15 gene	chr19:5406814-5422847	+	0.195201	0.0858575	2.27354	0.0229934	0.884551	No	OK	341.704	307.406	376.001	321.33	305.28	295.609	323.783	436.181	368.04
ENSMUSG00000039168	Dap	223453	death-associated protein	chr15:31224384-31274338	+	-0.190889	0.0840885	-2.27009	0.0232019	0.88853	No	OK	402.895	440.272	365.519	380.605	506.734	433.477	356.535	359.369	380.652
ENSMUSG00000056494	Cngb3	30952	cyclic nucleotide gated channel beta 3	chr4:19280849-19510623	+	0.207047	0.0912207	2.26973	0.0232237	0.88853	No	OK	132.126	114.398	149.854	117.509	113.899	111.785	166.57	140.821	142.171
ENSMUSG00000034993	Vat1	26949	vesicle amine transport 1	chr11:101458747-101466199	-	-0.174751	0.0770865	-2.26695	0.0233933	0.890709	No	OK	775.501	835.725	715.278	730.013	937.535	839.628	699.97	722.395	723.468
ENSMUSG00000057123	Gja5	14613	gap junction protein, alpha 5	chr3:97032401-97053634	+	0.206828	0.0913943	2.26303	0.0236338	0.890709	No	OK	203.104	174.783	231.425	181.983	151.09	191.276	259.213	277.985	157.076
ENSMUSG00000020186	Csrp2	13008	cysteine and glycine-rich protein 2	chr10:110920175-110939514	+	0.203934	0.0901618	2.26187	0.0237054	0.890709	No	OK	287.363	251.959	322.767	304.692	242.519	208.665	294.773	282.557	390.971
ENSMUSG00000039115	Itga9	104099	integrin alpha 9	chr9:118606708-118901003	+	-0.204162	0.0903473	-2.25974	0.0238372	0.890709	No	OK	1895.99	2209.47	1582.5	1723.12	2658.41	2246.87	1336.31	1787.7	1623.5
ENSMUSG00000020561	Twistnb	28071	twist basic helix-loop-helix transcription factor 1 neighbor	chr12:33429623-33439380	+	0.203775	0.0901803	2.25964	0.0238437	0.890709	No	OK	208.68	183.259	234.1	180.943	193.706	175.13	281.672	199.345	221.282
ENSMUSG00000015980	Lrrc27	76612	leucine rich repeat containing 27	chr7:139212987-139242973	+	0.206424	0.0913959	2.25857	0.0239103	0.890709	No	OK	174.335	149.414	199.256	145.587	132.495	170.161	163.763	173.741	260.265
ENSMUSG00000024661	Fth1	14319	ferritin heavy polypeptide 1	chr19:9982645-9985111	+	0.12906	0.0572303	2.2551	0.0241272	0.890709	No	OK	35669.7	33877.2	37462.3	34689.1	33807	33135.5	36571.5	35781.4	40033.8
ENSMUSG00000030016	Zfp638	18139	zinc finger protein 638	chr6:83914352-83986871	+	0.164178	0.0729002	2.2521	0.0243162	0.890709	No	OK	1038.5	966.038	1110.97	1017.03	907.317	973.77	1160.38	1175.04	997.491
ENSMUSG00000029062	Cdk11b	12537	cyclin-dependent kinase 11B	chr4:155624868-155649932	+	0.15088	0.0670082	2.25166	0.0243437	0.890709	No	OK	1115.89	1046.59	1185.19	1002.47	1046.78	1090.52	1160.38	1174.12	1221.07
ENSMUSG00000020538	Srebf1	20787	sterol regulatory element binding transcription factor 1	chr11:60199083-60220627	-	0.185642	0.0824838	2.25065	0.024408	0.890709	No	OK	1882.99	1714.56	2051.43	1906.14	1580.64	1656.9	2519.14	1745.64	1889.5
ENSMUSG00000041164	Zmiz2	52915	zinc finger, MIZ-type containing 2	chr11:6395124-6406162	+	-0.157202	0.0698872	-2.24937	0.0244893	0.890709	No	OK	1756.09	1872.15	1640.03	1737.68	1985.87	1892.89	1540.31	1794.1	1585.67
ENSMUSG00000014313	Cox6c	12864	cytochrome c oxidase subunit VIc	chr15:35931975-35938246	-	0.161785	0.0719616	2.24821	0.0245629	0.890709	No	OK	12773.8	11888.7	13658.9	12874	11253.5	11538.7	14499.1	11624.2	14853.4
ENSMUSG00000051498	Tlr6	21899	toll-like receptor 6	chr5:64953094-64960034	-	-0.128287	0.0570875	-2.2472	0.0246274	0.890709	No	OK	12.8276	18.0366	7.61873	14.5587	20.9202	18.6308	9.35788	10.0587	3.43962
ENSMUSG00000026495	Efcab2	68226	EF-hand calcium binding domain 2	chr1:178405880-178483249	+	0.142752	0.0635451	2.24646	0.0246744	0.890709	No	OK	3858.28	3636.86	4079.69	3872.6	3513.04	3524.95	4380.43	3951.23	3907.41
ENSMUSG00000049115	Agtr1a	11607	angiotensin II receptor, type 1a	chr13:30336355-30382867	+	-0.146122	0.0650625	-2.24587	0.0247126	0.890709	No	OK	1478.08	1566.11	1390.05	1604.57	1497.73	1596.04	1373.74	1346.03	1450.37
ENSMUSG00000074218	Cox7a1	12865	cytochrome c oxidase subunit VIIa 1	chr7:30184170-30186030	+	0.158392	0.0705295	2.24576	0.0247194	0.890709	No	OK	12541.7	11700	13383.3	11879.9	11833.1	11387.1	13303.2	11556.5	15290.3
ENSMUSG00000027358	Bmp2	12156	bone morphogenetic protein 2	chr2:133552158-133562896	+	-0.182921	0.0815283	-2.24365	0.024855	0.890709	No	OK	49.5464	60.4863	38.6066	59.2745	83.6808	38.5037	41.1747	35.6626	38.9824
ENSMUSG00000019124	Scrn1	69938	secernin 1	chr6:54508815-54566382	-	-0.204324	0.0910742	-2.24348	0.0248656	0.890709	No	OK	203.912	230.276	177.548	206.941	272.737	211.149	170.313	216.719	145.611
ENSMUSG00000055053	Nfic	18029	nuclear factor I/C	chr10:81396190-81427173	-	-0.154893	0.069046	-2.24333	0.0248758	0.890709	No	OK	6220.69	6625.51	5815.88	6835.29	6105.6	6935.63	6231.42	6099.21	5117.01
ENSMUSG00000021390	Ogn	18295	osteoglycin	chr13:49608070-49624500	+	0.137018	0.0610892	2.24291	0.0249025	0.890709	No	OK	3547.73	3354.02	3741.44	3458.72	3319.34	3283.99	3744.09	3517.79	3962.45
ENSMUSG00000031503	Col4a2	12827	collagen, type IV, alpha 2	chr8:11312804-11449287	+	-0.16835	0.0750634	-2.24277	0.0249119	0.890709	No	OK	7318.33	7861	6775.67	7230.45	8486.63	7865.92	5959.1	7947.26	6420.63
ENSMUSG00000029718	Pcolce	18542	procollagen C-endopeptidase enhancer protein	chr5:137605106-137611404	-	-0.181094	0.0807909	-2.24151	0.0249928	0.890709	No	OK	976.457	1059.39	893.523	910.956	1150.61	1116.61	762.668	981.178	936.724
ENSMUSG00000036218	Pdzrn4	239618	PDZ domain containing RING finger 4	chr15:92396809-92771819	+	0.176541	0.0787624	2.24143	0.0249981	0.890709	No	OK	46.2039	34.9705	57.4373	47.8356	30.9929	26.0831	72.9915	64.9241	34.3962
ENSMUSG00000079685	Ulbp1	77777	UL16 binding protein 1	chr10:7444872-7473477	-	-0.181279	0.0809769	-2.23865	0.0251788	0.892731	No	OK	45.6876	56.3048	35.0704	35.3567	62.7606	70.7971	37.4315	31.0904	36.6893
ENSMUSG00000022426	Josd1	74158	Josephin domain containing 1	chr15:79674249-79687872	-	0.171069	0.0764624	2.23729	0.0252673	0.892731	No	OK	905.58	836.117	975.043	828.804	833.709	845.838	1069.61	833.955	1021.57
ENSMUSG00000089889	0610040B10Rik	67672	RIKEN cDNA 0610040B10 gene	chr5:143329307-143332704	+	0.186227	0.0833128	2.23527	0.0253996	0.892731	No	OK	44.1939	34.3497	54.0381	30.1572	41.8404	31.0513	54.2757	53.9511	53.8874
ENSMUSG00000025584	Pde8a	18584	phosphodiesterase 8A	chr7:81213803-81333622	+	-0.172655	0.0772728	-2.23436	0.0254595	0.892731	No	OK	539.202	580.533	497.871	586.506	584.991	570.103	482.867	462.699	548.047
ENSMUSG00000089844	A530032D15Rik	381287	RIKEN cDNA A530032D15Rik gene	chr1:85088138-85109853	-	-0.157692	0.070576	-2.23436	0.0254596	0.892731	No	OK	24.7345	32.2551	17.2139	32.237	30.9929	33.5354	17.78	24.6895	9.17233
ENSMUSG00000009185	Ccl8	20307	chemokine (C-C motif) ligand 8	chr11:82115184-82116799	+	0.137494	0.061564	2.23335	0.0255259	0.892731	No	OK	19.6503	12.7295	26.5712	13.5188	8.52304	16.1467	14.0368	43.8924	21.7843
ENSMUSG00000038508	Gdf15	23886	growth differentiation factor 15	chr8:70629392-70632456	-	-0.148919	0.0666866	-2.23312	0.0255413	0.892731	No	OK	21.9297	28.9016	14.9577	20.7981	41.0656	24.8411	11.2295	21.0318	12.612
ENSMUSG00000042178	Armc5	233912	armadillo repeat containing 5	chr7:128237356-128245100	+	-0.188187	0.0842845	-2.23276	0.0255649	0.892731	No	OK	320.236	349.765	290.708	333.809	378.888	336.597	310.682	267.926	293.515
ENSMUSG00000024059	Clip4	78785	CAP-GLY domain containing linker protein family, member 4	chr17:71781946-71858351	+	-0.141129	0.0632903	-2.22987	0.0257561	0.895166	No	OK	6001.18	6341.77	5660.59	5808.9	6737.85	6478.55	5580.11	5969.36	5432.31
ENSMUSG00000064284	Cdpf1	72355	cysteine rich, DPF motif domain containing 1	chr15:85806971-85811697	-	0.187791	0.0842433	2.22915	0.0258042	0.895166	No	OK	365.487	330.528	400.446	295.333	369.59	326.66	414.554	364.855	421.927
ENSMUSG00000001604	Tcea3	21401	transcription elongation factor A (SII), 3	chr4:136247956-136274899	+	0.142791	0.0640659	2.22881	0.0258264	0.895166	No	OK	2574.98	2426.96	2723.01	2524.89	2300.45	2455.54	2866.32	2552.16	2750.55
ENSMUSG00000000753	Serpinf1	20317	serine (or cysteine) peptidase inhibitor, clade F, member 1	chr11:75410028-75422623	-	-0.185601	0.0834062	-2.22526	0.0260635	0.896971	No	OK	613.505	668.559	558.452	580.267	742.28	683.129	472.573	577.916	624.865
ENSMUSG00000058351	Smim4	66487	small integral membrane protein 4	chr14:31124504-31128930	-	0.191075	0.0859019	2.22434	0.0261255	0.896971	No	OK	310.668	279.983	341.353	308.852	266.539	264.557	368.701	299.931	355.428
ENSMUSG00000033594	Spata2l	78779	spermatogenesis associated 2-like	chr8:123232257-123236209	-	-0.203228	0.0913709	-2.2242	0.0261347	0.896971	No	OK	139.958	158.502	121.414	144.547	190.606	140.352	126.331	110.645	127.266
ENSMUSG00000091537	Tma7	66167	translational machinery associated 7	chr9:109077987-109082381	-	0.17746	0.0798728	2.22178	0.0262981	0.899898	No	OK	586.839	537.809	635.87	577.147	524.555	511.726	641.015	556.885	709.709
ENSMUSG00000027706	Sec62	69276	SEC62 homolog (S. cerevisiae)	chr3:30792875-30821263	+	0.141783	0.0638654	2.22003	0.0264166	0.899898	No	OK	1511.99	1424.77	1599.2	1420.51	1471.39	1382.41	1549.67	1635.91	1612.04
ENSMUSG00000039116	Adgrg6	215798	adhesion G protein-coupled receptor G6	chr10:14402584-14545036	-	-0.186314	0.0839446	-2.21948	0.0264539	0.899898	No	OK	47.3642	57.1898	37.5387	59.2745	58.8865	53.4083	29.9452	35.6626	47.0082
ENSMUSG00000043557	Mdga1	74762	MAM domain containing glycosylphosphatidylinositol anchor 1	chr17:29827957-29887882	-	-0.189614	0.0854473	-2.21907	0.0264817	0.899898	No	OK	452.512	496.078	408.946	478.356	529.204	480.675	495.032	346.567	385.238
ENSMUSG00000076435	Acsf2	264895	acyl-CoA synthetase family member 2	chr11:94557101-94601786	-	-0.167232	0.0753908	-2.2182	0.0265413	0.899898	No	OK	1106.25	1187.4	1025.11	1078.38	1312.55	1171.26	940.467	1120.17	1014.69
ENSMUSG00000052316	Lrrc15	74488	leucine rich repeat containing 15	chr16:30269301-30283254	-	-0.160142	0.0723187	-2.21439	0.0268019	0.902596	No	OK	1299.08	1388.25	1209.9	1489.14	1359.04	1316.58	1325.08	1097.31	1207.31
ENSMUSG00000073154	9330158H04Rik	319472	RIKEN cDNA 9330158H04 gene	chr6:36333137-36388234	-	0.192354	0.0868834	2.21394	0.0268331	0.902596	No	OK	379.946	340.978	418.915	355.647	333.174	334.112	439.821	331.936	484.987
ENSMUSG00000045103	Dmd	13405	dystrophin, muscular dystrophy	chrX:82948869-85205050	+	-0.162256	0.0732975	-2.21366	0.0268521	0.902596	No	OK	4586.31	4909.57	4263.05	4730.52	5038.67	4959.52	4270.94	4894	3624.22
ENSMUSG00000078451	Ppil6	73075	peptidylprolyl isomerase (cyclophilin)-like 6	chr10:41490438-41514288	+	0.141314	0.0638676	2.2126	0.026925	0.902596	No	OK	17.9577	11.8482	24.0671	13.5188	10.8475	11.1785	14.9726	32.0049	25.2239
ENSMUSG00000031448	Adprhl1	234072	ADP-ribosylhydrolase like 1	chr8:13235661-13254162	-	-0.147875	0.0668408	-2.21234	0.0269432	0.902596	No	OK	13036.4	13828.2	12244.5	12978	15494.9	13011.8	11455.9	12868.7	12409
ENSMUSG00000039221	Rpl22l1	68028	ribosomal protein L22 like 1	chr3:28805510-28807415	+	0.172328	0.0779431	2.21094	0.0270399	0.902902	No	OK	583.606	537.872	629.34	559.468	517.581	536.567	670.96	557.799	659.261
ENSMUSG00000020692	Nle1	217011	notchless homolog 1 (Drosophila)	chr11:82900767-82908395	-	0.201983	0.0913835	2.21028	0.0270857	0.902902	No	OK	132.597	115.045	150.149	126.868	95.3031	122.963	156.277	160.024	134.145
ENSMUSG00000044948	Cfap43	100048534	cilia and flagella associated protein 43	chr19:47736856-47837361	-	-0.168969	0.0764769	-2.20942	0.0271457	0.902902	No	OK	554.775	597.534	512.017	613.543	555.548	623.511	537.143	509.335	489.573
ENSMUSG00000044948	Itprip	414801	inositol 1,4,5-triphosphate receptor interacting protein	chr19:47894595-47919299	-	-0.168969	0.0764769	-2.20942	0.0271457	0.902902	No	OK	554.775	597.534	512.017	613.543	555.548	623.511	537.143	509.335	489.573
ENSMUSG00000070942	Il1rl2	107527	interleukin 1 receptor-like 2	chr1:40324626-40365471	+	-0.191171	0.0867034	-2.20488	0.0274623	0.907567	No	OK	53.7306	64.0362	43.425	61.3543	67.4095	63.3447	43.0463	44.8068	42.422
ENSMUSG00000070372	Capza1	12340	capping protein (actin filament) muscle Z-line, alpha 1	chr3:104822784-104864505	-	-0.199985	0.0907188	-2.20445	0.0274928	0.907567	No	OK	236.42	265.182	207.657	199.662	323.876	272.01	215.231	213.975	193.765
ENSMUSG00000021318	Gli3	14634	GLI-Kruppel family member GLI3	chr13:15463722-15730025	+	-0.195988	0.0889729	-2.20278	0.0276103	0.907567	No	OK	74.2651	87.078	61.4522	83.1923	102.277	75.7653	57.0831	72.2395	55.034
ENSMUSG00000020167	Tcf3	21423	transcription factor 3	chr10:80409164-80433653	-	-0.176237	0.0800188	-2.20245	0.0276337	0.907567	No	OK	608.121	659.186	557.056	664.499	629.93	683.129	590.483	611.75	468.935
ENSMUSG00000015889	Lta4h	16993	leukotriene A4 hydrolase	chr10:93453395-93484896	+	-0.167788	0.0762858	-2.19946	0.0278449	0.907567	No	OK	592.67	636.802	548.538	612.504	681.844	616.059	546.5	584.317	514.797
ENSMUSG00000006014	Prg4	96875	proteoglycan 4 (megakaryocyte stimulating factor, articular superficial zone protein)	chr1:150449411-150466165	-	-0.161965	0.073656	-2.19894	0.0278824	0.907567	No	OK	302.252	384.27	220.233	304.692	437	411.12	131.946	234.093	294.661
ENSMUSG00000079508	Apoo	68316	apolipoprotein O	chrX:94367153-94417092	+	0.18233	0.0829415	2.19829	0.0279282	0.907567	No	OK	683.793	622.56	745.027	685.297	603.586	578.797	800.099	607.178	827.803
ENSMUSG00000094410	Zbed6	667118	zinc finger, BED type containing 6	chr1:133655878-133660885	-	-0.196625	0.0894619	-2.19787	0.0279585	0.907567	No	OK	82.6342	96.9751	68.2933	117.509	85.2304	88.1858	74.8631	74.9828	55.034
ENSMUSG00000022032	Scara5	71145	scavenger receptor class A, member 5	chr14:65666402-65744943	+	0.163089	0.0742059	2.19779	0.027964	0.907567	No	OK	842.311	782.656	901.967	796.567	782.57	768.831	864.669	1007.7	833.535
ENSMUSG00000037095	Lrg1	76905	leucine-rich alpha-2-glycoprotein 1	chr17:56119677-56121946	-	0.16527	0.0752241	2.19704	0.0280175	0.907567	No	OK	1631.35	1510.95	1751.75	1574.41	1557.39	1401.04	1632.95	1597.5	2024.79
ENSMUSG00000026096	Osgepl1	72085	O-sialoglycoprotein endopeptidase-like 1	chr1:53313623-53326342	+	0.159666	0.0726944	2.19639	0.0280637	0.907567	No	OK	956.487	889.761	1023.21	930.714	902.668	835.902	1040.6	931.799	1097.24
ENSMUSG00000030217	Art4	109978	ADP-ribosyltransferase 4	chr6:136848450-136857600	-	0.189409	0.0862949	2.1949	0.0281708	0.908268	No	OK	918.656	828.124	1009.19	961.911	733.757	788.704	1115.46	778.175	1133.93
ENSMUSG00000020458	Rtn4	68585	reticulon 4	chr11:29693773-29744414	+	-0.154829	0.0705604	-2.19428	0.0282151	0.908268	No	OK	2072.27	2208.47	1936.07	1975.82	2324.47	2325.12	1932.4	2075.74	1800.07
ENSMUSG00000004032	Gstm5	14866	glutathione S-transferase, mu 5	chr3:107895853-107898685	+	0.163274	0.0745384	2.19047	0.0284901	0.914765	No	OK	693.08	642.408	743.752	656.18	681.069	589.975	760.796	702.278	768.183
ENSMUSG00000060012	Kif13b	16554	kinesin family member 13B	chr14:64652530-64806296	+	-0.182639	0.083419	-2.18942	0.0285665	0.914765	No	OK	506.187	552.334	460.04	493.954	565.62	597.428	490.353	505.677	384.091
ENSMUSG00000027187	Cat	12359	catalase	chr2:103453903-103485153	-	0.118478	0.0541295	2.18878	0.028613	0.914765	No	OK	8658.36	8263.97	9052.74	8326.51	8501.35	7964.05	8929.29	9232.03	8996.91
ENSMUSG00000033039	Micall1	27008	microtubule associated monooxygenase, calponin and LIM domain containing -like 1	chr15:79108982-79136901	+	-0.157272	0.0719146	-2.18692	0.0287482	0.916995	No	OK	1691.06	1805.31	1576.81	1676.33	1847.95	1891.65	1454.22	1763.93	1512.29
ENSMUSG00000052738	Suclg1	56451	succinate-CoA ligase, GDP-forming, alpha subunit	chr6:73248504-73276907	+	0.1399	0.0640995	2.18255	0.0290691	0.925123	No	OK	11092.4	10464.5	11720.4	10621.6	10276.5	10495.4	11787.2	10521.4	12852.7
ENSMUSG00000042961	Egflam	268780	EGF-like, fibronectin type III and laminin G domains	chr15:7206119-7398390	-	0.172813	0.0792553	2.18046	0.0292234	0.925146	No	OK	452.445	417.075	487.814	434.68	384.312	432.235	472.573	513.907	476.961
ENSMUSG00000055485	Soga1	320706	suppressor of glucose, autophagy associated 1	chr2:157010441-157079265	-	-0.187309	0.0859242	-2.17993	0.0292625	0.925146	No	OK	463.65	509.52	417.779	533.471	467.218	527.873	451.986	474.586	326.764
ENSMUSG00000028443	Nudt2	66401	nudix (nucleoside diphosphate linked moiety X)-type motif 2	chr4:41465147-41480926	+	0.184326	0.0846622	2.17719	0.0294664	0.925874	No	OK	355.347	322.584	388.109	341.089	303.73	322.934	428.591	335.594	400.143
ENSMUSG00000027227	Sord	20322	sorbitol dehydrogenase	chr2:122234838-122265337	+	0.146994	0.0675488	2.17612	0.0295462	0.925874	No	OK	3571.47	3352.98	3789.95	3273.62	3466.55	3318.77	3642.09	3482.13	4245.64
ENSMUSG00000028194	Ddah1	69219	dimethylarginine dimethylaminohydrolase 1	chr3:145758691-145894277	+	-0.194689	0.0894939	-2.17545	0.0295966	0.925874	No	OK	231.598	256.829	206.367	226.699	286.684	257.105	210.552	174.655	233.894
ENSMUSG00000016494	Cd34	12490	CD34 antigen	chr1:194938820-194961292	+	-0.158742	0.0730002	-2.17454	0.0296648	0.925874	No	OK	2393.5	2556.77	2230.24	2201.48	2844.37	2624.46	2115.82	2253.14	2321.75
ENSMUSG00000047085	Lrrc4b	272381	leucine rich repeat containing 4B	chr7:44442486-44463344	+	-0.18579	0.085449	-2.17428	0.0296842	0.925874	No	OK	373.947	409.511	338.384	417.002	409.106	402.425	404.261	294.445	316.445
ENSMUSG00000038217	Tlcd2	380712	TLC domain containing 2	chr11:75468049-75470899	+	0.191531	0.0881	2.17402	0.0297035	0.925874	No	OK	67.0635	54.6802	79.4468	64.4741	57.3368	42.2298	73.9273	74.9828	89.4302
ENSMUSG00000054226	Tprkb	69786	Tp53rk binding protein	chr6:85915718-85930284	+	0.184053	0.0846863	2.17335	0.0297538	0.925874	No	OK	305.184	276.724	333.645	245.417	299.081	285.672	330.333	339.252	331.35
ENSMUSG00000070305	Mpzl3	319742	myelin protein zero-like 3	chr9:45055180-45075042	+	0.192475	0.0887098	2.16971	0.0300288	0.930501	No	OK	73.0241	59.9605	86.0877	57.1947	64.3102	58.3765	83.2852	69.4963	105.482
ENSMUSG00000046794	Ppp1r3b	244416	protein phosphatase 1, regulatory (inhibitor) subunit 3B	chr8:35375740-35388137	+	0.180266	0.0830865	2.16962	0.0300355	0.930501	No	OK	638.865	584.016	693.714	553.229	533.078	665.741	797.292	687.647	596.201
ENSMUSG00000022836	Mylk	107589	myosin, light polypeptide kinase	chr16:34784949-35002434	+	0.186148	0.0859416	2.16598	0.0303128	0.935883	No	OK	688.698	622.344	755.052	630.182	618.308	618.543	564.28	865.046	835.829
ENSMUSG00000029191	Rfc1	19687	replication factor C (activator 1) 1	chr5:65261851-65335639	-	0.154376	0.0713147	2.16471	0.0304097	0.935883	No	OK	979.061	915.256	1042.87	903.677	920.489	921.604	1120.14	1062.56	945.897
ENSMUSG00000025932	Eya1	14048	EYA transcriptional coactivator and phosphatase 1	chr1:14168957-14310199	-	-0.16193	0.0748619	-2.16304	0.0305377	0.937763	No	OK	32.264	40.4803	24.0477	38.4765	51.9131	31.0513	32.7526	16.4596	22.9308
ENSMUSG00000030772	Dkk3	50781	dickkopf WNT signaling pathway inhibitor 3	chr7:112116018-112159057	-	-0.105864	0.0490578	-2.15795	0.0309319	0.945383	No	OK	295.473	431.938	159.008	484.595	492.012	319.208	67.3768	116.132	293.515
ENSMUSG00000045573	Penk	18619	preproenkephalin	chr4:4133535-4138445	-	0.193951	0.0898855	2.15775	0.0309471	0.945383	No	OK	195.919	174.427	217.411	167.425	159.613	196.244	215.231	243.237	193.765
ENSMUSG00000022548	Apod	11815	apolipoprotein D	chr16:31296191-31314808	-	0.189451	0.0878219	2.15722	0.0309884	0.945383	No	OK	250.567	224.776	276.359	233.978	225.473	214.875	239.562	310.904	278.61
ENSMUSG00000020230	Prmt2	15468	protein arginine N-methyltransferase 2	chr10:76207225-76237865	-	-0.180341	0.0836922	-2.15481	0.0311766	0.949055	No	OK	302.47	329.61	275.329	320.29	326.975	341.565	265.764	290.787	269.437
ENSMUSG00000033182	Kbtbd12	74589	kelch repeat and BTB (POZ) domain containing 12	chr6:88547721-88627448	-	0.11875	0.055162	2.15275	0.0313386	0.949843	No	OK	1286.05	771.233	1800.86	476.276	1338.12	499.306	1596.46	1392.67	2413.47
ENSMUSG00000001768	Rin2	74030	Ras and Rab interactor 2	chr2:145786115-145887616	+	-0.154503	0.0717906	-2.15214	0.0313863	0.949843	No	OK	688.999	734.768	643.23	713.374	740.73	750.2	648.501	657.471	623.718
ENSMUSG00000097166	9330179D12Rik	77558	RIKEN cDNA 9330179D12 gene	chr6:127149625-127212419	+	-0.129179	0.0600748	-2.1503	0.0315312	0.949843	No	OK	14.6289	19.9674	9.29039	23.9178	18.5957	17.3887	8.4221	13.7164	5.73271
ENSMUSG00000051243	Islr2	320563	immunoglobulin superfamily containing leucine-rich repeat 2	chr9:58196296-58201799	-	-0.16763	0.0779962	-2.14921	0.0316179	0.949843	No	OK	33.9958	42.2076	25.784	37.4365	45.7145	43.4719	20.5873	33.8337	22.9308
ENSMUSG00000035390	Brsk1	381979	BR serine/threonine kinase 1	chr7:4690927-4715997	+	-0.151074	0.070326	-2.1482	0.0316978	0.949843	No	OK	27.9238	35.9451	19.9025	34.3168	38.7411	34.7775	9.35788	32.0049	18.3447
ENSMUSG00000036555	Iqce	74239	IQ motif containing E	chr5:140663504-140702378	-	-0.195508	0.0910316	-2.14769	0.0317385	0.949843	No	OK	102.26	117.612	86.9076	110.23	114.674	127.932	73.9273	104.244	82.551
ENSMUSG00000062944	9130023H24Rik	100043133	RIKEN cDNA 9130023H24 gene	chr7:128234450-128238031	-	0.193206	0.0900433	2.1457	0.0318966	0.951094	No	OK	78.0331	65.2489	90.8173	66.5539	72.0585	57.1345	86.0925	96.929	89.4302
ENSMUSG00000023089	Ndufa5	68202	NADH dehydrogenase (ubiquinone) 1 alpha subcomplex, 5	chr6:24518663-24527685	-	0.155359	0.0724156	2.14538	0.0319228	0.951094	No	OK	7527.83	7024.68	8030.97	7468.59	6667.34	6938.11	8316.35	6815.21	8961.37
ENSMUSG00000059447	Hadhb	231086	hydroxyacyl-Coenzyme A dehydrogenase/3-ketoacyl-Coenzyme A thiolase/enoyl-Coenzyme A hydratase (trifunctional protein), beta subunit	chr5:30155252-30184593	+	0.113085	0.052916	2.13707	0.032592	0.968971	No	OK	29513.4	28240.9	30785.9	28846.9	27504.6	28371	31394.8	31214.8	29748.2
ENSMUSG00000052928	Ctif	269037	CBP80/20-dependent translation initiation factor	chr18:75431220-75697696	-	-0.181281	0.0848956	-2.13534	0.0327331	0.969574	No	OK	330.577	360.595	300.56	359.807	392.835	329.144	306.939	326.45	268.291
ENSMUSG00000034345	Gtf2h5	66467	general transcription factor IIH, polypeptide 5	chr17:6079827-6085485	+	0.170731	0.0800043	2.13403	0.0328404	0.969574	No	OK	716.448	658.526	774.37	734.172	672.546	568.861	823.494	691.305	808.312
ENSMUSG00000018740	Slc25a35	71998	solute carrier family 25, member 35	chr11:68968130-68972515	+	-0.193723	0.0908202	-2.13303	0.0329219	0.969574	No	OK	168.943	189.391	148.496	193.422	185.957	188.792	178.736	128.019	138.731
ENSMUSG00000030084	Plxna1	18844	plexin A1	chr6:89316313-89362613	-	-0.169828	0.0796424	-2.13238	0.0329756	0.969574	No	OK	1146.54	1238.23	1054.85	1272.84	1163.78	1278.07	1155.7	1155.83	853.027
ENSMUSG00000006392	Med8	80509	mediator complex subunit 8	chr4:118409336-118415824	+	0.181093	0.0849411	2.13198	0.0330088	0.969574	No	OK	350.935	317.686	384.184	327.57	350.994	274.494	370.572	361.198	420.781
ENSMUSG00000047867	Gimap6	231931	GTPase, IMAP family member 6	chr6:48701582-48708244	-	0.155176	0.0727928	2.13175	0.0330277	0.969574	No	OK	740.102	689.761	790.444	716.494	720.585	632.205	805.714	779.09	786.527
ENSMUSG00000063694	Cycs	13063	cytochrome c, somatic	chr6:50562562-50566474	-	0.155387	0.0731207	2.12507	0.0335806	0.970293	No	OK	6434.08	6001.16	6867	6364.21	5769.33	5869.94	7341.26	5749.9	7509.84
ENSMUSG00000025658	Cnksr2	245684	connector enhancer of kinase suppressor of Ras 2	chrX:157821572-158043197	-	-0.143675	0.0676398	-2.12412	0.0336597	0.970293	No	OK	23.0244	29.797	16.2519	19.7582	41.0656	28.5672	10.2937	20.1173	18.3447
ENSMUSG00000051065	Mb21d2	239796	Mab-21 domain containing 2	chr16:28826175-28929698	-	0.179361	0.0844876	2.12293	0.0337597	0.970293	No	OK	337.96	308.127	367.793	307.812	306.055	310.513	383.673	403.261	316.445
ENSMUSG00000023019	Gpd1	14555	glycerol-3-phosphate dehydrogenase 1 (soluble)	chr15:99717592-99725007	+	0.153395	0.0722575	2.1229	0.0337624	0.970293	No	OK	2060.13	1923.75	2196.51	1974.78	1984.32	1812.16	2445.22	1930.35	2213.97
ENSMUSG00000024620	Pdgfrb	18596	platelet derived growth factor receptor, beta polypeptide	chr18:61045149-61085067	+	-0.152397	0.0718148	-2.12208	0.0338309	0.970293	No	OK	1595.86	1701	1490.72	1579.61	1644.17	1879.23	1416.78	1622.19	1433.18
ENSMUSG00000014303	Glis2	83396	GLIS family zinc finger 2	chr16:4594712-4615957	+	-0.188742	0.0890107	-2.12044	0.0339691	0.970293	No	OK	236.564	262.019	211.109	223.579	255.691	306.787	194.644	218.547	220.136
ENSMUSG00000002020	Ltbp2	16997	latent transforming growth factor beta binding protein 2	chr12:84783211-84876495	-	-0.119073	0.0561665	-2.12	0.034006	0.970293	No	OK	126.521	175.332	77.7111	111.27	146.441	268.284	43.0463	77.7261	112.361
ENSMUSG00000024524	Gnal	14680	guanine nucleotide binding protein, alpha stimulating, olfactory type	chr18:67133559-67226791	+	0.191637	0.0904409	2.11891	0.0340977	0.970293	No	OK	83.1526	70.1341	96.1712	79.0327	70.5088	60.8606	97.322	91.4425	99.7491
ENSMUSG00000067276	Capn6	12338	calpain 6	chrX:143802236-143827412	-	-0.113141	0.0534288	-2.11761	0.0342081	0.970293	No	OK	13.3179	18.9075	7.7283	15.5986	10.0727	31.0513	2.80737	10.0587	10.3189
ENSMUSG00000030225	Dera	232449	deoxyribose-phosphate aldolase (putative)	chr6:137754576-137837872	+	-0.192572	0.0910076	-2.116	0.0343452	0.970293	No	OK	124.231	141.93	106.532	136.227	160.388	129.174	124.46	75.8972	119.24
ENSMUSG00000042717	Ppp1r3a	140491	protein phosphatase 1, regulatory (inhibitor) subunit 3A	chr6:14713821-14755274	-	0.148311	0.0701043	2.11557	0.0343813	0.970293	No	OK	4771.8	4472.33	5071.27	4263.61	4662.11	4491.27	4415.05	5164.67	5634.1
ENSMUSG00000008683	Rps15a	267019	ribosomal protein S15A	chr7:118104375-118116147	-	0.15063	0.0712093	2.11532	0.0344029	0.970293	No	OK	2459.06	2300.87	2617.26	2373.06	2264.03	2265.51	2734.37	2261.37	2856.03
ENSMUSG00000038943	Prc1	233406	protein regulator of cytokinesis 1	chr7:80294450-80316259	+	-0.123103	0.0581995	-2.11519	0.034414	0.970293	No	OK	14.1587	19.4163	8.90109	15.5986	24.0195	18.6308	7.48631	14.6308	4.58616
ENSMUSG00000028017	Egf	13645	epidermal growth factor	chr3:129677576-129755322	-	-0.138091	0.0653188	-2.11411	0.0345055	0.970293	No	OK	420.967	553.231	288.702	676.978	689.592	293.125	298.517	356.626	210.964
ENSMUSG00000031209	Heph	15203	hephaestin	chrX:96455435-96574484	+	-0.189289	0.0895556	-2.11365	0.0345452	0.970293	No	OK	71.9263	83.6032	60.2495	91.5116	79.8067	79.4914	58.0189	58.5232	64.2063
ENSMUSG00000016262	Sertad4	214791	SERTA domain containing 4	chr1:192844487-192855752	-	-0.185692	0.0878787	-2.11305	0.0345963	0.970293	No	OK	77.4922	91.0797	63.9047	61.3543	103.826	108.059	57.0831	65.8386	68.7925
ENSMUSG00000018474	Chd3	216848	chromodomain helicase DNA binding protein 3	chr11:69343272-69369426	-	0.153757	0.0727686	2.11295	0.0346047	0.970293	No	OK	716.225	669.508	762.941	655.14	651.625	701.76	754.245	806.523	728.054
ENSMUSG00000031886	Ces2e	234673	carboxylesterase 2E	chr8:104926259-104934672	+	-0.157193	0.0744096	-2.11254	0.0346401	0.970293	No	OK	31.7837	39.8208	23.7466	23.9178	49.5886	45.956	22.4589	20.1173	28.6635
ENSMUSG00000032816	Igdcc4	56741	immunoglobulin superfamily, DCC subclass, member 4	chr9:65101485-65137947	+	-0.156374	0.0740695	-2.11117	0.0347574	0.970293	No	OK	720.194	769.129	671.259	727.933	808.14	771.315	631.657	720.567	661.554
ENSMUSG00000026814	Eng	13805	endoglin	chr2:32646594-32682669	+	0.123692	0.0586099	2.11043	0.0348213	0.970293	No	OK	4018.19	3824.43	4211.95	3895.48	3682.73	3895.08	4108.11	4404.78	4122.96
ENSMUSG00000038670	Mybpc2	233199	myosin binding protein C, fast-type	chr7:44501698-44524669	-	-0.129434	0.0613322	-2.11038	0.0348257	0.970293	No	OK	524.026	703.405	344.648	541.79	812.014	756.411	174.057	528.537	331.35
ENSMUSG00000024160	Spsb3	79043	splA/ryanodine receptor domain and SOCS box containing 3	chr17:24887480-24892147	+	-0.192689	0.091356	-2.10921	0.0349262	0.970293	No	OK	208.482	236.385	180.58	259.976	235.546	213.633	174.992	122.533	244.213
ENSMUSG00000021575	Ahrr	11624	aryl-hydrocarbon receptor repressor	chr13:74211117-74292331	-	-0.192162	0.0911109	-2.1091	0.0349361	0.970293	No	OK	102.592	117.64	87.5444	108.15	119.323	125.447	88.8999	101.501	72.2321
ENSMUSG00000044337	Ackr3	12778	atypical chemokine receptor 3	chr1:90203979-90215722	+	-0.14892	0.0706874	-2.10674	0.03514	0.970293	No	OK	2035.62	2165.27	1905.97	2183.8	2097.44	2214.58	1895.91	2129.69	1692.29
ENSMUSG00000033209	Ttc28	209683	tetratricopeptide repeat domain 28	chr5:110879802-111289779	+	-0.154766	0.0734952	-2.1058	0.0352218	0.970293	No	OK	1122.97	1199.99	1045.95	1190.69	1071.58	1337.69	1077.09	1055.25	1005.52
ENSMUSG00000035566	Pcdh17	219228	protocadherin 17	chr14:84443562-84537060	+	-0.191986	0.091176	-2.10566	0.0352337	0.970293	No	OK	158.269	181.423	135.115	166.385	170.461	207.423	178.736	132.592	94.0164
ENSMUSG00000089774	Slc5a3	53881	solute carrier family 5 (inositol transporters), member 3	chr16:92058321-92087473	+	-0.186002	0.0883704	-2.10481	0.0353082	0.970293	No	OK	77.5964	90.7593	64.4336	75.913	100.727	95.6381	45.8536	74.0684	73.3786
ENSMUSG00000018572	Phf23	78246	PHD finger protein 23	chr11:69996940-70000011	+	0.164517	0.0781764	2.10443	0.035341	0.970293	No	OK	448.747	415.384	482.11	429.48	400.583	416.088	504.39	467.271	474.668
ENSMUSG00000075254	Heg1	77446	heart development protein with EGF-like domains 1	chr16:33684465-33768195	+	-0.147684	0.0702059	-2.10358	0.0354149	0.970293	No	OK	3405.38	3618.53	3192.24	3319.37	3588.98	3947.25	2957.09	3525.11	3094.51
ENSMUSG00000019194	Scn1b	20266	sodium channel, voltage-gated, type I, beta	chr7:31116523-31127023	-	-0.181539	0.0863153	-2.10321	0.0354475	0.970293	No	OK	418.817	457.647	379.987	386.844	543.925	442.171	345.306	415.149	379.505
ENSMUSG00000094910	D430019H16Rik	268595	RIKEN cDNA D430019H16 gene	chr12:105453855-105493095	+	-0.139372	0.0662832	-2.10268	0.0354936	0.970293	No	OK	23.4334	30.3448	16.5221	20.7981	50.3634	19.8729	15.9084	16.4596	17.1981
ENSMUSG00000005198	Polr2a	20020	polymerase (RNA) II (DNA directed) polypeptide A	chr11:69733998-69758633	-	-0.166411	0.0791752	-2.10181	0.0355696	0.970293	No	OK	1255.8	1353.52	1158.08	1252.04	1280.78	1527.73	1086.45	1343.29	1044.5
ENSMUSG00000018893	Mb	17189	myoglobin	chr15:77015486-77022727	-	0.134553	0.0640741	2.09996	0.0357327	0.970293	No	OK	149034	140927	157141	144240	144975	133565	161307	143989	166126
ENSMUSG00000020955	Ap4s1	11782	adaptor-related protein complex AP-4, sigma 1	chr12:51690965-51738933	+	0.160052	0.0762475	2.09911	0.0358076	0.970293	No	OK	1298.49	1205.61	1391.37	1209.41	1152.94	1254.47	1421.46	1184.18	1568.47
ENSMUSG00000028439	Fam219a	71901	family with sequence similarity 219, member A	chr4:41518928-41569527	-	-0.169831	0.0809797	-2.0972	0.0359755	0.970293	No	OK	399.741	431.823	367.66	457.558	416.854	421.056	337.82	386.802	378.359
ENSMUSG00000024163	Mapk8ip3	30957	mitogen-activated protein kinase 8 interacting protein 3	chr17:24897505-24936977	-	-0.140439	0.0669833	-2.09664	0.0360259	0.970293	No	OK	2369.02	2506.91	2231.12	2653.84	2264.81	2602.1	2211.27	2158.04	2324.04
ENSMUSG00000038893	Fam117a	215512	family with sequence similarity 117, member A	chr11:95337017-95381872	+	-0.185486	0.0885252	-2.09529	0.0361453	0.970293	No	OK	88.5823	104.265	72.8995	90.4717	84.4556	137.868	88.8999	71.3251	58.4736
ENSMUSG00000051499	Zfp786	330301	zinc finger protein 786	chr6:47819265-47830505	-	-0.144366	0.0689366	-2.09419	0.0362431	0.970293	No	OK	23.4387	30.4862	16.3911	33.2769	20.9202	37.2616	19.6516	19.2029	10.3189
ENSMUSG00000031161	Hdac6	15185	histone deacetylase 6	chrX:7930121-7947889	-	-0.175757	0.0839321	-2.09404	0.0362563	0.970293	No	OK	396.015	430.981	361.05	395.164	449.397	448.381	379.93	395.946	307.273
ENSMUSG00000021000	Mia2	338320	melanoma inhibitory activity 2	chr12:59095799-59190175	+	0.131044	0.0625804	2.09402	0.0362584	0.970293	No	OK	1924.37	1823.74	2024.99	1759.52	1826.26	1885.44	2105.52	1973.33	1996.13
ENSMUSG00000028803	Nipal3	74552	NIPA-like domain containing 3	chr4:135448900-135494504	-	-0.144397	0.0689672	-2.09371	0.0362857	0.970293	No	OK	1069.51	1134.4	1004.62	1105.42	1163.78	1133.99	1043.4	1040.62	929.845
ENSMUSG00000042660	Wdr55	67936	WD repeat domain 55	chr18:36760238-36763708	+	0.181292	0.0866045	2.09333	0.0363197	0.970293	No	OK	252.472	228.22	276.723	221.5	230.897	232.264	274.186	253.296	302.687
ENSMUSG00000035530	Eif1	20918	eukaryotic translation initiation factor 1	chr11:100319948-100322099	+	0.114187	0.0545528	2.09314	0.0363365	0.970293	No	OK	9851.96	9418.29	10285.6	9330.02	9722.47	9202.37	10297.4	9951.68	10607.8
ENSMUSG00000015839	Nfe2l2	18024	nuclear factor, erythroid derived 2, like 2	chr2:75675512-75704663	-	0.152965	0.0731239	2.09186	0.0364514	0.970293	No	OK	1559.37	1455.81	1662.93	1463.15	1459.76	1444.51	1826.66	1431.99	1730.13
ENSMUSG00000050222	Il17d	239114	interleukin 17D	chr14:57524828-57543166	+	-0.190941	0.0913197	-2.09091	0.0365364	0.970293	No	OK	146.246	164.313	128.18	140.387	183.633	168.919	111.359	125.276	147.904
ENSMUSG00000033361	Prrg3	208748	proline rich Gla (G-carboxyglutamic acid) 3 (transmembrane)	chrX:71962981-71972722	+	-0.182637	0.0873611	-2.0906	0.0365635	0.970293	No	OK	283.234	310.992	255.475	281.814	320.776	330.386	222.718	292.616	251.093
ENSMUSG00000048486	Fitm2	228859	fat storage-inducing transmembrane protein 2	chr2:163468702-163472629	-	0.127517	0.0609977	2.09051	0.0365717	0.970293	No	OK	7643.18	7256.04	8030.32	7773.28	6995.87	6998.97	8228.39	7555.89	8306.69
ENSMUSG00000068854	Hist2h2be	319190	histone cluster 2, H2be	chr3:96221071-96223738	+	0.184518	0.0882712	2.09035	0.0365861	0.970293	No	OK	210.523	189.399	231.647	178.864	190.606	198.729	249.856	224.948	220.136
ENSMUSG00000026034	Clk1	12747	CDC-like kinase 1	chr1:58411987-58424088	-	0.177891	0.0852363	2.08703	0.0368851	0.97136	No	OK	765.416	696.705	834.126	679.057	613.659	797.398	672.832	854.987	974.56
ENSMUSG00000020196	Cabin1	104248	calcineurin binding protein 1	chr10:75646109-75764357	-	-0.150798	0.0722757	-2.08643	0.03694	0.97136	No	OK	802.69	854.967	750.412	851.682	843.781	869.437	698.098	810.18	742.959
ENSMUSG00000020485	Supt4a	20922	suppressor of Ty 4A	chr11:87737564-87743617	+	0.175365	0.0840547	2.08632	0.0369494	0.97136	No	OK	313.802	286.391	341.212	305.732	272.737	280.704	338.755	319.134	365.747
ENSMUSG00000020485	Supt4b	100041294	suppressor of Ty 4B	chr10:31413725-31414435	-	0.175365	0.0840547	2.08632	0.0369494	0.97136	No	OK	313.802	286.391	341.212	305.732	272.737	280.704	338.755	319.134	365.747
ENSMUSG00000037234	Hook3	320191	hook microtubule tethering protein 3	chr8:26021420-26119224	-	-0.158756	0.0761033	-2.08606	0.0369732	0.97136	No	OK	1375.37	1473.77	1276.98	1418.43	1452.79	1550.08	1272.67	1462.16	1096.09
ENSMUSG00000003575	Crtc1	382056	CREB regulated transcription coactivator 1	chr8:70382357-70439573	-	-0.176217	0.08454	-2.08443	0.0371214	0.973429	No	OK	442.526	482.438	402.615	468.997	470.317	508	390.224	478.244	339.376
ENSMUSG00000024456	Diaph1	13367	diaphanous related formin 1	chr18:37843600-37935476	-	-0.142225	0.0683268	-2.08154	0.0373841	0.978339	No	OK	935.062	990.373	879.751	981.67	993.322	996.127	842.21	910.767	886.276
ENSMUSG00000035513	Ntng2	171171	netrin G2	chr2:29194725-29248099	-	-0.1875	0.0901242	-2.08046	0.037483	0.978339	No	OK	180.707	200.693	160.72	188.223	195.255	218.601	146.919	151.794	183.447
ENSMUSG00000044583	Tlr7	170743	toll-like receptor 7	chrX:167304925-167330571	-	-0.184203	0.0885763	-2.0796	0.037562	0.978339	No	OK	91.1976	106.148	76.2469	90.4717	134.819	93.154	55.2115	93.2713	80.2579
ENSMUSG00000035112	Wnk4	69847	WNK lysine deficient protein kinase 4	chr11:101260566-101277409	+	0.180013	0.0865891	2.07893	0.037624	0.978339	No	OK	277.442	252.141	302.743	248.537	224.698	283.188	290.094	324.621	293.515
ENSMUSG00000023031	Cela1	109901	chymotrypsin-like elastase family, member 1	chr15:100674421-100687920	-	-0.110007	0.0529513	-2.07751	0.0377544	0.978339	No	OK	11.5692	16.2818	6.85661	14.5587	13.172	21.1149	8.4221	1.82885	10.3189
ENSMUSG00000075232	Amd1	11702	S-adenosylmethionine decarboxylase 1	chr10:40287457-40302188	-	0.161682	0.0778329	2.07729	0.0377744	0.978339	No	OK	1940.36	1797.27	2083.45	1621.21	1872.75	1897.86	1772.38	2079.4	2398.56
ENSMUSG00000019883	Echdc1	52665	enoyl Coenzyme A hydratase domain containing 1	chr10:29313499-29346661	+	0.188933	0.0909697	2.07688	0.0378129	0.978339	No	OK	152.746	134.789	170.702	116.469	136.369	151.531	159.084	185.628	167.395
ENSMUSG00000021520	Uqcrb	67530	ubiquinol-cytochrome c reductase binding protein	chr13:66900620-66905350	-	0.143116	0.0690031	2.07406	0.0380739	0.978339	No	OK	7707.64	7245.63	8169.64	7574.66	7066.38	7095.85	8274.24	7128.85	9105.83
ENSMUSG00000053436	Mapk14	26416	mitogen-activated protein kinase 14	chr17:28691341-28748405	+	0.144065	0.0694676	2.07384	0.0380942	0.978339	No	OK	2506.25	2355.65	2656.86	2508.25	2201.27	2357.42	2945.86	2504.61	2520.1
ENSMUSG00000032012	Nectin1	58235	nectin cell adhesion molecule 1	chr9:43744575-43807461	+	-0.189502	0.0913947	-2.07345	0.0381309	0.978339	No	OK	118.122	133.499	102.746	137.267	127.846	135.384	97.322	90.528	120.387
ENSMUSG00000050505	Pcdh20	219257	protocadherin 20	chr14:88464746-88471396	-	-0.10885	0.0525521	-2.07129	0.0383319	0.978339	No	OK	11.1725	15.7443	6.60068	12.4788	12.3972	22.357	4.67894	3.6577	11.4654
ENSMUSG00000063787	Chchd1	66121	coiled-coil-helix-coiled-coil-helix domain containing 1	chr14:20703026-20704425	+	0.167045	0.0806508	2.07121	0.0383388	0.978339	No	OK	1024.26	942.921	1105.61	1001.43	924.363	902.973	1063.99	935.456	1317.38
ENSMUSG00000074405	Zfp865	319748	zinc finger protein 865	chr7:5020375-5033223	+	-0.165194	0.0797613	-2.0711	0.038349	0.978339	No	OK	439.515	472.926	406.103	432.6	500.535	485.643	387.416	412.406	418.488
ENSMUSG00000001120	Pcbp3	59093	poly(rC) binding protein 3	chr10:76761853-76961947	-	-0.169372	0.0818188	-2.07009	0.0384439	0.978339	No	OK	43.5873	52.473	34.7015	56.1548	62.7606	38.5037	29.0094	38.4058	36.6893
ENSMUSG00000008734	Gprc5b	64297	G protein-coupled receptor, family C, group 5, member B	chr7:118972039-118995211	-	-0.17844	0.0862089	-2.06986	0.0384653	0.978339	No	OK	394.292	430.407	358.177	367.086	469.542	454.592	302.26	385.887	386.384
ENSMUSG00000070583	Fv1	14349	Friend virus susceptibility 1	chr4:147868978-147870358	+	-0.18846	0.091076	-2.06926	0.0385219	0.978339	No	OK	176.893	198.803	154.983	225.659	165.812	204.939	150.662	180.142	134.145
ENSMUSG00000024277	Mapre2	212307	microtubule-associated protein, RP/EB family, member 2	chr18:23803969-23893861	+	-0.13164	0.0636318	-2.06879	0.0385662	0.978339	No	OK	2802.1	2950.31	2653.88	2766.15	3141.13	2943.67	2584.65	2778.94	2598.06
ENSMUSG00000030839	Sergef	27414	secretion regulating guanine nucleotide exchange factor	chr7:46443158-46639807	-	-0.183258	0.0886353	-2.06755	0.0386827	0.978572	No	OK	71.9711	84.1604	59.7818	82.1524	75.9326	94.3961	46.7894	69.4963	63.0598
ENSMUSG00000035439	Haus8	76478	4HAUS augmin-like complex, subunit 8	chr8:71251123-71272590	-	-0.185679	0.0898342	-2.06691	0.0387425	0.978572	No	OK	387.084	428.362	345.806	370.206	519.906	394.973	274.186	416.978	346.255
ENSMUSG00000050106	Tmc8	217356	transmembrane channel-like gene family 8	chr11:117782657-117793137	+	-0.175306	0.0848387	-2.06634	0.0387961	0.978572	No	OK	56.1033	66.6609	45.5457	65.514	73.6081	60.8606	29.9452	53.9511	52.7409
ENSMUSG00000031441	Atp11a	50770	ATPase, class VI, type 11A	chr8:12757015-12868728	+	-0.16097	0.0779245	-2.06572	0.038855	0.978572	No	OK	3494.06	3749.71	3238.42	3339.13	4132.9	3777.08	2982.36	3819.55	2913.36
ENSMUSG00000017897	Eya2	14049	EYA transcriptional coactivator and phosphatase 2	chr2:165595027-165771727	+	0.182559	0.0884071	2.06498	0.038925	0.978575	No	OK	66.1567	54.9371	77.3762	50.9553	54.2376	59.6186	72.0557	69.4963	90.5768
ENSMUSG00000037784	Dzip1l	72507	DAZ interacting protein 1-like	chr9:99629530-99670075	+	-0.187055	0.0906701	-2.06303	0.0391099	0.981462	No	OK	90.4007	104.001	76.8	100.871	90.6542	120.479	77.6704	71.3251	81.4044
ENSMUSG00000020135	Apc2	23805	adenomatosis polyposis coli 2	chr10:80301819-80318256	+	-0.187567	0.0909731	-2.06178	0.0392287	0.981598	No	OK	221.102	248.137	194.067	278.694	193.706	272.01	185.286	229.521	167.395
ENSMUSG00000028821	Syf2	68592	SYF2 homolog, RNA splicing factor (S. cerevisiae)	chr4:134930979-134937537	+	0.146903	0.0712748	2.06108	0.0392951	0.981598	No	OK	1175.7	1101.26	1250.14	1103.34	1152.16	1048.29	1336.31	1131.14	1282.98
ENSMUSG00000067567	Hdac8	70315	histone deacetylase 8	chrX:102284637-102505158	-	0.185708	0.0901553	2.05987	0.0394109	0.981598	No	OK	77.5108	65.6107	89.4109	63.4342	65.0851	68.3129	90.7715	82.2982	95.1629
ENSMUSG00000044162	Tnip3	414084	TNFAIP3 interacting protein 3	chr6:65590397-65634040	+	0.178603	0.0867238	2.05944	0.0394516	0.981598	No	OK	61.4032	50.1546	72.6518	38.4765	57.3368	54.6504	72.9915	61.2665	83.6975
ENSMUSG00000008475	Arpc5	67771	actin related protein 2/3 complex, subunit 5	chr1:152766541-152775580	+	-0.15168	0.073656	-2.0593	0.0394658	0.981598	No	OK	777.081	828.223	725.938	811.125	806.59	866.953	670.025	717.823	789.967
ENSMUSG00000027984	Hadh	15107	hydroxyacyl-Coenzyme A dehydrogenase	chr3:131233419-131272101	-	0.119969	0.0583228	2.05699	0.0396874	0.983937	No	OK	20280.3	19327.5	21233.1	19933.9	19042.8	19005.9	21526.9	19727.8	22444.7
ENSMUSG00000028780	Sema3c	20348	sema domain, immunoglobulin domain (Ig), short basic domain, secreted, (semaphorin) 3C	chr5:17574815-17730267	+	-0.17216	0.0837146	-2.05651	0.0397332	0.983937	No	OK	532.634	577.848	487.419	487.715	632.255	613.574	441.692	550.484	470.082
ENSMUSG00000022096	Hr	15460	hairless	chr14:70554055-70573548	+	-0.169821	0.0826302	-2.05519	0.0398603	0.983937	No	OK	713.736	771.5	655.973	745.611	895.694	673.193	588.611	740.684	638.623
ENSMUSG00000020715	Ern1	78943	endoplasmic reticulum (ER) to nucleus signalling 1	chr11:106397619-106487796	-	-0.172478	0.0839598	-2.05429	0.0399475	0.983937	No	OK	492.798	535.289	450.307	515.792	567.17	522.905	454.793	525.794	370.333
ENSMUSG00000041476	Smpx	66106	small muscle protein, X-linked	chrX:157698972-157752591	+	0.152819	0.0743991	2.05404	0.0399717	0.983937	No	OK	6209.82	5793.39	6626.26	6021.05	5718.96	5640.17	6667.49	5552.39	7658.9
ENSMUSG00000037185	Krt80	74127	keratin 80	chr15:101349570-101370125	-	-0.168766	0.0821667	-2.05394	0.0399814	0.983937	No	OK	60.0725	72.487	47.658	53.0351	77.4822	86.9437	27.1379	63.0953	52.7409
ENSMUSG00000032698	Lmo2	16909	LIM domain only 2	chr2:103970286-103981878	+	-0.171307	0.0834776	-2.05214	0.0401565	0.986512	No	OK	421.082	455.945	386.219	398.283	507.509	462.044	349.985	405.09	403.583
ENSMUSG00000002500	Rpl3l	66211	ribosomal protein L3-like	chr17:24727828-24736149	+	0.138372	0.0674685	2.05092	0.0402752	0.987695	No	OK	6995.99	6594.62	7397.36	6640.83	6781.24	6361.8	7860.62	6451.27	7880.18
ENSMUSG00000007122	Casq1	12372	calsequestrin 1	chr1:172209893-172219895	-	-0.155827	0.0760202	-2.04981	0.040383	0.988606	No	OK	442.909	549.376	336.442	346.288	570.269	731.57	277.929	330.107	401.289
ENSMUSG00000030208	Emp1	13730	epithelial membrane protein 1	chr6:135362930-135383173	+	-0.163267	0.0797042	-2.04841	0.0405197	0.990222	No	OK	1359.88	1462.01	1257.75	1216.69	1675.17	1494.19	1144.47	1274.71	1354.07
ENSMUSG00000022948	Setd4	224440	SET domain containing 4	chr16:93583460-93603815	-	0.149277	0.0729577	2.04607	0.0407494	0.99187	No	OK	31.5978	23.4749	39.7207	17.6784	21.695	31.0513	45.8536	22.8606	50.4478
ENSMUSG00000029598	Plbd2	71772	phospholipase B domain containing 2	chr5:120483892-120503623	-	-0.137643	0.0672787	-2.04586	0.0407701	0.99187	No	OK	1509.89	1595.47	1424.32	1530.74	1678.26	1577.41	1370.93	1526.17	1375.85
ENSMUSG00000025781	Atp5c1	11949	ATP synthase, H+ transporting, mitochondrial F1 complex, gamma polypeptide 1	chr2:10056030-10080510	-	0.134449	0.0657403	2.04515	0.04084	0.99187	No	OK	27911.5	26377.6	29445.3	27697.8	25470	25965.1	30331.7	26091.3	31912.8
ENSMUSG00000041117	Ccdc8	434130	coiled-coil domain containing 8	chr7:16994587-16996645	+	-0.184616	0.0903034	-2.0444	0.0409144	0.99187	No	OK	190.416	211.944	168.889	207.981	184.408	243.442	149.726	179.227	177.714
ENSMUSG00000074221	Zfp568	243905	zinc finger protein 568	chr7:29983954-30028282	+	-0.157719	0.0771758	-2.04363	0.04099	0.99187	No	OK	681.167	730.279	632.055	765.369	711.287	714.181	691.548	651.985	552.633
ENSMUSG00000044068	Zrsr1	22183	zinc finger (CCCH type), RNA binding motif and serine/arginine rich 1	chr11:22972004-22976496	+	0.162031	0.0792943	2.04341	0.0410121	0.99187	No	OK	492.19	456.082	528.298	492.915	414.53	460.802	561.473	516.65	506.771
ENSMUSG00000025221	Kcnip2	80906	Kv channel-interacting protein 2	chr19:45792345-45816063	-	-0.139408	0.0683991	-2.03815	0.0415349	0.99479	No	OK	3280.04	3469.6	3090.48	3301.7	3670.33	3436.76	2748.41	3318.45	3204.58
ENSMUSG00000013646	Sh3bp5l	79566	SH3 binding domain protein 5 like	chr11:58330706-58347728	+	-0.151752	0.0744558	-2.03815	0.0415352	0.99479	No	OK	737.784	786.887	688.68	836.083	763.2	761.379	633.529	738.855	693.657
ENSMUSG00000002489	Tiam1	21844	T cell lymphoma invasion and metastasis 1	chr16:89787110-89818352	-	-0.184829	0.0907862	-2.03587	0.0417635	0.99479	No	OK	169.914	189.878	149.951	210.061	165.812	193.76	170.313	145.394	134.145
ENSMUSG00000023046	Igfbp6	16012	insulin-like growth factor binding protein 6	chr15:102144185-102149512	+	-0.175176	0.0860591	-2.03553	0.0417972	0.99479	No	OK	376.175	410.584	341.767	461.717	350.22	419.814	300.388	351.139	373.772
ENSMUSG00000022210	Dhrs4	28200	dehydrogenase/reductase (SDR family) member 4	chr14:55478757-55490340	+	0.129346	0.0635573	2.03511	0.0418396	0.99479	No	OK	2620.04	2482.68	2757.41	2510.33	2505.77	2431.94	2829.82	2539.36	2903.04
ENSMUSG00000054728	Phactr1	218194	phosphatase and actin regulator 1	chr13:42709580-43138512	+	-0.178322	0.0876233	-2.0351	0.041841	0.99479	No	OK	255.235	279.91	230.56	289.093	277.386	273.252	268.571	212.147	210.964
ENSMUSG00000033478	Fam160b1	226252	family with sequence similarity 160, member B1	chr19:57361008-57389594	+	-0.159745	0.0785543	-2.03357	0.0419955	0.99479	No	OK	520.396	559.249	481.543	590.666	508.283	578.797	460.408	512.992	471.228
ENSMUSG00000089917	Uckl1	68556	uridine-cytidine kinase 1-like 1	chr2:181569152-181581973	-	-0.148265	0.0729161	-2.03336	0.0420157	0.99479	No	OK	803.128	853.964	752.293	792.407	892.595	876.89	747.695	712.337	796.846
ENSMUSG00000048402	Gli2	14633	GLI-Kruppel family member GLI2	chr1:118834060-119053619	-	-0.168368	0.0828395	-2.03246	0.0421073	0.99479	No	OK	46.2974	55.918	36.6767	47.8356	50.3634	69.555	39.3031	42.0635	28.6635
ENSMUSG00000060739	Nsa2	59050	NSA2 ribosome biogenesis homolog	chr13:97129426-97137926	-	0.156302	0.0769236	2.03192	0.0421621	0.99479	No	OK	577.96	536.582	619.339	540.75	548.574	520.42	605.455	571.515	681.045
ENSMUSG00000041193	Pla2g5	18784	phospholipase A2, group V	chr4:138799246-138863469	-	0.146472	0.072109	2.03126	0.0422282	0.99479	No	OK	1441.65	1350.04	1533.26	1313.4	1391.58	1345.14	1409.3	1455.76	1734.72
ENSMUSG00000024007	Ppil1	68816	peptidylprolyl isomerase (cyclophilin)-like 1	chr17:29250834-29263971	-	0.170361	0.0839316	2.02976	0.0423808	0.99479	No	OK	1005.83	921.028	1090.63	1004.55	853.079	905.457	1283.9	858.645	1129.34
ENSMUSG00000054099	Slc25a40	319653	solute carrier family 25, member 40	chr5:8422837-8454839	+	-0.172098	0.0848185	-2.02901	0.042457	0.99479	No	OK	290.097	314.736	265.459	328.61	326.2	289.398	269.507	250.552	276.316
ENSMUSG00000020282	Rhbdf1	13650	rhomboid 5 homolog 1	chr11:32209584-32222293	-	-0.15249	0.0751929	-2.02798	0.042562	0.99479	No	OK	587.452	626.318	548.587	622.903	646.202	609.848	513.748	549.569	582.443
ENSMUSG00000021062	Rab15	104886	RAB15, member RAS oncogene family	chr12:76797962-76822524	-	0.134147	0.0661496	2.02793	0.0425672	0.99479	No	OK	24.6678	17.5936	31.7419	23.9178	7.74822	21.1149	21.5231	43.8924	29.8101
ENSMUSG00000038370	Pcp4l1	66425	Purkinje cell protein 4-like 1	chr1:171173263-171196268	-	0.146319	0.072167	2.02751	0.0426105	0.99479	No	OK	6567.41	6155.25	6979.57	6621.07	5677.9	6166.8	7408.64	5985.82	7544.24
ENSMUSG00000102752	Gm7694	665574	predicted gene 7694	chr1:170298192-170306332	-	0.179804	0.0887271	2.02649	0.0427151	0.99479	No	OK	253.653	228.845	278.461	211.101	227.023	248.411	281.672	320.963	232.748
ENSMUSG00000029299	Abcg3	27405	ATP-binding cassette, sub-family G (WHITE), member 3	chr5:104935056-104982717	-	0.109735	0.0541607	2.0261	0.042755	0.99479	No	OK	12.2151	7.53525	16.8949	11.4389	6.19858	4.96821	15.9084	25.6039	9.17233
ENSMUSG00000021493	Pdlim7	67399	PDZ and LIM domain 7	chr13:55506772-55513446	-	-0.148277	0.073224	-2.02498	0.0428693	0.99479	No	OK	1141.69	1214.24	1069.15	1122.06	1282.33	1238.33	961.055	1091.82	1154.57
ENSMUSG00000012443	Kif11	16551	kinesin family member 11	chr19:37376402-37421859	+	-0.14631	0.0722937	-2.02383	0.042988	0.99479	No	OK	27.1215	33.985	20.2581	30.1572	45.7145	26.0831	26.2021	17.3741	17.1981
ENSMUSG00000022108	Itm2b	16432	integral membrane protein 2B	chr14:73362231-73385271	-	0.109452	0.0540857	2.02369	0.0430024	0.99479	No	OK	13100.3	12549	13651.7	12515.2	12943.4	12188.3	13269.5	13577.4	14108.2
ENSMUSG00000039262	Prrc2b	227723	proline-rich coiled-coil 2B	chr2:32151147-32234537	+	-0.142495	0.0704177	-2.02357	0.0430146	0.99479	No	OK	6711.66	7117.69	6305.63	7058.87	6820.76	7473.44	6583.27	6927.68	5405.94
ENSMUSG00000020388	Pdlim4	30794	PDZ and LIM domain 4	chr11:54054927-54069017	-	0.177193	0.0876878	2.02073	0.043308	0.99479	No	OK	373.845	338.387	409.303	374.365	302.955	337.839	477.252	331.022	419.634
ENSMUSG00000048911	Rnf24	51902	ring finger protein 24	chr2:131298487-131352892	-	-0.18406	0.0911269	-2.01982	0.0434026	0.99479	No	OK	118.949	135.565	102.334	109.19	147.216	150.288	108.551	117.046	81.4044
ENSMUSG00000025140	Pycr1	209027	pyrroline-5-carboxylate reductase 1	chr11:120635711-120643670	-	-0.158246	0.0783554	-2.01959	0.0434257	0.99479	No	OK	34.6149	42.5304	26.6993	33.2769	43.39	50.9242	30.881	27.4327	21.7843
ENSMUSG00000051790	Nlgn2	216856	neuroligin 2	chr11:69823122-69834849	-	-0.17819	0.088278	-2.01851	0.0435383	0.99479	No	OK	222.158	244.526	199.79	245.417	228.573	259.589	204.938	216.719	177.714
ENSMUSG00000024664	Fads3	60527	fatty acid desaturase 3	chr19:10041547-10059671	+	-0.136175	0.0674785	-2.01805	0.0435859	0.99479	No	OK	2068.18	2183.45	1952.9	2168.2	2294.25	2087.89	1775.19	2016.31	2067.21
ENSMUSG00000025743	Sdc3	20970	syndecan 3	chr4:130792536-130826318	+	-0.16822	0.0834137	-2.0167	0.0437272	0.99479	No	OK	1625.16	1758	1492.33	1498.5	2078.85	1696.65	1251.15	1519.77	1706.05
ENSMUSG00000023330	Dtwd1	69185	DTW domain containing 1	chr2:126152140-126165277	+	0.183958	0.0912445	2.0161	0.04379	0.99479	No	OK	100.503	87.1152	113.891	77.9928	85.2304	98.1222	110.423	114.303	116.947
ENSMUSG00000107476	Zfp862-ps	58894	zinc finger protein 862, pseudogene	chr6:48504338-48534832	+	-0.184146	0.0913879	-2.015	0.0439049	0.99479	No	OK	149.108	168.034	130.183	173.664	137.918	192.518	123.524	113.389	153.637
ENSMUSG00000028648	Ndufs5	595136	NADH dehydrogenase (ubiquinone) Fe-S protein 5	chr4:123712709-123718186	-	0.148213	0.0735682	2.01464	0.0439426	0.99479	No	OK	1298.41	1214.04	1382.78	1261.4	1228.09	1152.63	1478.55	1203.38	1466.43
ENSMUSG00000021482	Aaed1	66129	AhpC/TSA antioxidant enzyme domain containing 1	chr13:64291835-64312710	-	0.134877	0.0669524	2.01453	0.0439541	0.99479	No	OK	1347.56	1271.56	1423.55	1272.84	1335.79	1206.03	1459.83	1352.43	1458.4
ENSMUSG00000026678	Rgs5	19737	regulator of G-protein signaling 5	chr1:169655500-169695813	+	0.121545	0.0603547	2.01384	0.0440262	0.99479	No	OK	13651.4	12994.1	14308.7	13850.5	12800.8	12331.1	14166	13593.8	15166.4
ENSMUSG00000022681	Ntan1	18203	N-terminal Asn amidase	chr16:13819276-13835451	+	0.168412	0.0836302	2.01377	0.0440335	0.99479	No	OK	378.258	346.683	409.834	351.488	330.849	357.711	390.224	370.342	468.935
ENSMUSG00000041324	Inhba	16323	inhibin beta-A	chr13:16011850-16031609	+	-0.169751	0.0843019	-2.01361	0.0440501	0.99479	No	OK	68.8376	81.6262	56.049	49.9154	103.051	91.912	45.8536	51.2078	71.0856
ENSMUSG00000014498	Ankrd52	237615	ankyrin repeat domain 52	chr10:128377123-128394006	+	-0.154388	0.0767753	-2.01091	0.0443351	0.99479	No	OK	2156.08	2306.09	2006.06	2360.58	2312.07	2245.63	1906.2	2382.99	1728.98
ENSMUSG00000025967	Eef1b2	55949	eukaryotic translation elongation factor 1 beta 2	chr1:63176830-63180486	+	0.132627	0.0659653	2.01056	0.0443721	0.99479	No	OK	3148.79	2976.99	3320.59	2935.65	3003.21	2992.11	3265.9	3034.98	3660.91
ENSMUSG00000022438	Parvb	170736	parvin, beta	chr15:84232042-84315609	+	-0.122506	0.060943	-2.01018	0.0444123	0.99479	No	OK	3377.18	3540.99	3213.37	3418.16	3555.66	3649.15	3221.92	3035.89	3382.3
ENSMUSG00000029176	Anapc4	52206	anaphase promoting complex subunit 4	chr5:52834134-52866734	+	0.140801	0.070068	2.00949	0.0444848	0.99479	No	OK	897.412	844.254	950.57	814.245	832.934	885.584	951.697	907.109	992.905
ENSMUSG00000037152	Ndufc1	66377	NADH dehydrogenase (ubiquinone) 1, subcomplex unknown, 1	chr3:51405478-51408955	-	0.137263	0.0683158	2.00924	0.0445121	0.99479	No	OK	4239.44	3996.74	4482.15	4188.73	3880.31	3921.16	4560.1	3963.12	4923.25
ENSMUSG00000051329	Nup160	59015	nucleoporin 160	chr2:90677214-90736328	+	-0.178692	0.0889537	-2.00882	0.0445565	0.99479	No	OK	263.428	290.767	236.088	290.133	270.413	311.755	257.342	265.183	185.74
ENSMUSG00000044770	Scml4	268297	sex comb on midleg-like 4 (Drosophila)	chr10:42860511-42960782	+	-0.157922	0.0786263	-2.00852	0.0445881	0.99479	No	OK	39.0885	47.9116	30.2654	36.3966	52.6879	54.6504	29.0094	41.1491	20.6377
ENSMUSG00000032254	Kif23	71819	kinesin family member 23	chr9:61917277-61946799	-	-0.116888	0.0581978	-2.00846	0.0445945	0.99479	No	OK	14.668	19.8206	9.51539	9.35914	24.0195	26.0831	7.48631	11.8875	9.17233
ENSMUSG00000043668	Tox3	244579	TOX high mobility group box family member 3	chr8:90247111-90348252	-	-0.177639	0.0884506	-2.00834	0.0446069	0.99479	No	OK	94.0595	110.119	78.0002	107.11	89.1046	134.142	99.1936	83.2126	51.5944
ENSMUSG00000029019	Nppb	18158	natriuretic peptide type B	chr4:147985787-147987205	+	-0.121684	0.0605894	-2.00834	0.0446069	0.99479	No	OK	1433.92	1909.13	958.711	1766.8	2307.42	1653.17	429.527	1156.75	1289.86
ENSMUSG00000048371	Pdp2	382051	pyruvate dehyrogenase phosphatase catalytic subunit 2	chr8:104591467-104596849	+	0.145357	0.0723788	2.00828	0.0446139	0.99479	No	OK	992.689	930.926	1054.45	988.949	874.774	929.056	1111.72	964.718	1086.92
ENSMUSG00000030706	Mrpl48	52443	mitochondrial ribosomal protein L48	chr7:100549116-100583130	-	0.155384	0.0774327	2.0067	0.044782	0.996952	No	OK	955.96	888.017	1023.9	901.597	916.615	845.838	1111.72	865.046	1094.95
ENSMUSG00000034194	R3hcc1	71843	R3H domain and coiled-coil containing 1	chr14:69697303-69714809	-	0.168865	0.0842075	2.00534	0.0449262	0.998575	No	OK	413.794	378.097	449.492	386.844	389.736	357.711	416.426	402.347	529.702
ENSMUSG00000079547	H2-DMb1	14999	histocompatibility 2, class II, locus Mb1	chr17:34153190-34160229	+	0.163926	0.0818305	2.00324	0.0451519	0.999661	No	OK	44.9097	36.0584	53.761	37.4365	30.9929	39.7457	49.5968	70.4107	41.2755
ENSMUSG00000066637	Ttc32	75516	tetratricopeptide repeat domain 32	chr12:9029996-9036394	+	0.163417	0.0816183	2.00221	0.0452619	0.999661	No	OK	354.884	327.098	382.669	343.168	317.677	320.45	374.315	371.256	402.436
ENSMUSG00000029326	Enoph1	67870	enolase-phosphatase 1	chr5:100039993-100068765	+	0.180633	0.0903318	1.99966	0.0455368	0.999661	No	OK	186.45	165.531	207.369	159.105	185.957	151.531	212.424	179.227	230.455
ENSMUSG00000020814	Mxra7	67622	matrix-remodelling associated 7	chr11:116803399-116828046	-	-0.171492	0.0857735	-1.99936	0.0455692	0.999661	No	OK	425.05	461.288	388.812	417.002	534.627	432.235	344.37	374.914	447.151
ENSMUSG00000031231	Cox7b	66142	cytochrome c oxidase subunit VIIb	chrX:106015699-106022450	+	0.148962	0.0745259	1.9988	0.0456298	0.999661	No	OK	15339.4	14337.7	16341.1	15756.6	12950.4	14306	16923.7	13876.4	18223.1
ENSMUSG00000047557	Lxn	17035	latexin	chr3:67457998-67463907	-	-0.166784	0.0834787	-1.99792	0.0457254	0.999661	No	OK	49.4911	58.8777	40.1045	53.0351	75.1578	48.4401	38.3673	47.5501	34.3962
ENSMUSG00000020267	Hint1	15254	histidine triad nucleotide binding protein 1	chr11:54866437-54870496	+	0.143377	0.071868	1.995	0.0460429	0.999661	No	OK	2898.6	2720.31	3076.89	2746.39	2658.41	2756.12	3188.23	2632.63	3409.81
ENSMUSG00000029507	Pus1	56361	pseudouridine synthase 1	chr5:110773666-110780596	-	0.171345	0.0859219	1.9942	0.0461306	0.999661	No	OK	336.773	306.001	367.545	285.974	340.147	291.883	336.884	343.824	421.927
ENSMUSG00000040370	Lyrm5	67636	LYR motif containing 5	chr6:145211133-145216542	+	0.153268	0.0768692	1.99387	0.0461657	0.999661	No	OK	1828.75	1701.72	1955.77	1838.55	1730.18	1536.42	2039.08	1662.42	2165.82
ENSMUSG00000027487	Cdk5rap1	66971	CDK5 regulatory subunit associated protein 1	chr2:154335385-154372719	-	0.176691	0.0886419	1.99332	0.0462268	0.999661	No	OK	320.781	289.06	352.501	237.098	302.181	327.902	304.131	342.909	410.462
ENSMUSG00000079355	Ackr4	252837	atypical chemokine receptor 4	chr9:104098137-104126643	-	-0.17591	0.0884321	-1.98921	0.0466776	0.999661	No	OK	115.385	133.428	97.3416	91.5116	182.083	126.689	77.6704	90.528	123.826
ENSMUSG00000038005	Hpf1	72612	histone PARylation factor 1	chr8:60890450-60907572	+	0.17427	0.0876869	1.98741	0.0468766	0.999661	No	OK	366.07	331.834	400.307	373.326	296.757	325.418	456.665	324.621	419.634
ENSMUSG00000048582	Gja3	14611	gap junction protein, alpha 3	chr14:57034459-57058030	-	0.16203	0.0815292	1.98738	0.0468799	0.999661	No	OK	627.089	579.207	674.97	617.703	548.574	571.345	795.42	617.237	612.253
ENSMUSG00000045094	Arhgef37	328967	Rho guanine nucleotide exchange factor (GEF) 37	chr18:61493793-61536536	-	-0.181184	0.0911762	-1.98719	0.0469016	0.999661	No	OK	113.843	128.809	98.8779	114.389	150.316	121.721	82.3494	113.389	100.896
ENSMUSG00000019873	Reep3	28193	receptor accessory protein 3	chr10:67009188-67096988	-	-0.134388	0.067683	-1.98555	0.0470836	0.999661	No	OK	1115.49	1177.74	1053.24	1171.97	1186.25	1174.98	1010.65	1122.91	1026.15
ENSMUSG00000025037	Maoa	17161	monoamine oxidase A	chrX:16619697-16687812	+	-0.180314	0.09083	-1.98517	0.047125	0.999661	No	OK	93.5257	106.7	80.3515	102.951	111.574	105.575	95.4504	76.8117	68.7925
ENSMUSG00000038530	Rgs4	19736	regulator of G-protein signaling 4	chr1:169741476-169747642	-	0.16071	0.0809739	1.98472	0.0471759	0.999661	No	OK	387.554	358.683	416.425	341.089	342.471	392.489	422.041	408.748	418.488
ENSMUSG00000027384	Ndufaf5	69487	NADH dehydrogenase (ubiquinone) complex I, assembly factor 5	chr2:140170645-140205252	+	0.162263	0.0818374	1.98275	0.0473957	0.999661	No	OK	520.948	479.524	562.372	492.915	499.76	445.897	576.446	480.073	630.598
ENSMUSG00000026628	Atf3	11910	activating transcription factor 3	chr1:191170296-191183333	-	0.178074	0.0898133	1.98271	0.0473994	0.999661	No	OK	107.877	91.3192	124.436	93.5914	104.601	75.7653	164.699	95.1002	113.508
ENSMUSG00000049907	Rasl11b	68939	RAS-like, family 11, member B	chr5:74195325-74199477	+	-0.164448	0.0829895	-1.98155	0.0475298	0.999661	No	OK	807.23	870.656	743.804	772.649	990.998	848.323	634.465	732.454	864.492
ENSMUSG00000040289	Hey1	15213	hairy/enhancer-of-split related with YRPW motif 1	chr3:8663358-8667038	-	0.180963	0.0913539	1.9809	0.047603	0.999661	No	OK	226.681	198.66	254.702	167.425	222.374	206.181	182.479	265.183	316.445
ENSMUSG00000057863	Rpl36	54217	ribosomal protein L36	chr17:56613394-56614246	+	0.147233	0.0744412	1.97784	0.0479464	0.999661	No	OK	3086.02	2886.65	3285.38	3087.48	2709.55	2862.93	3359.48	2799.05	3697.6
ENSMUSG00000033849	B3galt2	26878	UDP-Gal:betaGlcNAc beta 1,3-galactosyltransferase, polypeptide 2	chr1:143640696-143649937	+	-0.176783	0.089388	-1.97771	0.047962	0.999661	No	OK	362.116	399.386	324.846	374.365	411.431	412.362	378.994	363.941	231.601
ENSMUSG00000020658	Efr3b	668212	EFR3 homolog B	chr12:3962553-4038915	-	-0.160187	0.0810996	-1.97519	0.048247	0.999661	No	OK	411.892	444.06	379.723	456.518	403.682	471.98	383.673	397.775	357.721
ENSMUSG00000048776	Pthlh	19227	parathyroid hormone-like peptide	chr6:147252108-147264013	-	-0.105705	0.0535407	-1.97429	0.0483487	0.999661	No	OK	10.6589	14.7005	6.61737	9.35914	18.5957	16.1467	7.48631	5.48655	6.87925
ENSMUSG00000050856	Atp5k	11958	ATP synthase, H+ transporting, mitochondrial F1F0 complex, subunit E	chr5:108433252-108434378	-	0.137974	0.0699233	1.97323	0.0484698	0.999661	No	OK	6339.23	5970.63	6707.84	6230.07	5680.22	6001.6	6984.73	5788.31	7350.48
ENSMUSG00000042810	Krba1	77827	KRAB-A domain containing 1	chr6:48395585-48419855	+	-0.15896	0.0806023	-1.97215	0.0485926	0.999661	No	OK	706.881	761.121	652.642	748.731	701.214	833.418	723.364	683.075	551.486
ENSMUSG00000037813	D630003M21Rik	228846	RIKEN cDNA D630003M21 gene	chr2:158182532-158229224	-	-0.170303	0.0864388	-1.97021	0.0488143	0.999661	No	OK	261.252	285.007	237.498	295.333	254.142	305.545	234.883	236.836	240.774
ENSMUSG00000042121	Ssh1	231637	slingshot homolog 1 (Drosophila)	chr5:113942218-113993757	-	-0.167717	0.0851307	-1.97011	0.0488253	0.999661	No	OK	498.646	542.418	454.875	565.708	464.118	597.428	512.812	470.014	381.798
ENSMUSG00000095115	Itpripl2	319622	inositol 1,4,5-triphosphate receptor interacting protein-like 2	chr7:118485111-118491975	-	-0.145309	0.0737884	-1.96927	0.0489219	0.999661	No	OK	1166.71	1240.27	1093.16	1171.97	1317.97	1230.88	993.807	1221.67	1063.99
ENSMUSG00000028480	Glipr2	384009	GLI pathogenesis-related 2	chr4:43957701-43979118	+	-0.176666	0.0897287	-1.96889	0.0489657	0.999661	No	OK	77.5959	88.9392	66.2525	83.1923	105.376	78.2494	65.5052	66.753	66.4994
ENSMUSG00000020413	Hus1	15574	HUS1 checkpoint clamp component	chr11:8993136-9011191	-	-0.157325	0.0799985	-1.9666	0.0492296	0.999661	No	OK	408.462	438.746	378.179	464.837	425.377	426.024	391.16	386.802	356.574
ENSMUSG00000066705	Fxyd6	59095	FXYD domain-containing ion transport regulator 6	chr9:45370184-45396159	+	-0.148404	0.0755274	-1.9649	0.0494256	0.999661	No	OK	664.419	707.499	621.34	675.938	723.684	722.875	618.556	567.858	677.606
ENSMUSG00000031683	Lsm6	78651	LSM6 homolog, U6 small nuclear RNA and mRNA degradation associated	chr8:78804867-78821152	-	0.158629	0.0807494	1.96446	0.0494766	0.999661	No	OK	449.517	415.571	483.464	430.52	407.556	408.636	495.032	427.951	527.409
ENSMUSG00000028078	Dclk2	70762	doublecortin-like kinase 2	chr3:86786149-86920884	-	-0.152164	0.0774748	-1.96404	0.0495254	0.999661	No	OK	36.7632	45.3006	28.2258	38.4765	40.2908	57.1345	31.8168	35.6626	17.1981
ENSMUSG00000002107	Celf2	14007	CUGBP, Elav-like family member 2	chr2:6539698-6721662	-	-0.135555	0.0690758	-1.96242	0.049714	0.999661	No	OK	1568.51	1657.57	1479.45	1651.37	1674.39	1646.96	1355.96	1633.16	1449.23
ENSMUSG00000004568	Arhgef18	102098	rho/rac guanine nucleotide exchange factor (GEF) 18	chr8:3393007-3456600	+	-0.156032	0.0795171	-1.96225	0.0497336	0.999661	No	OK	582.204	625.246	539.162	637.461	603.586	634.689	573.638	585.232	458.616
ENSMUSG00000004347	Pde1c	18575	phosphodiesterase 1C	chr6:56100439-56362392	-	0.142593	0.0726917	1.96162	0.049807	0.999661	No	OK	1146.93	1076.05	1217.82	989.989	1169.98	1068.17	1313.85	1198.81	1140.81
ENSMUSG00000025745	Hadha	97212	hydroxyacyl-Coenzyme A dehydrogenase/3-ketoacyl-Coenzyme A thiolase/enoyl-Coenzyme A hydratase (trifunctional protein), alpha subunit	chr5:30118303-30154980	-	0.10716	0.0546504	1.96082	0.0498998	0.999661	No	OK	50096.1	48032.8	52159.4	49842.6	46193.3	48062.5	51775.3	53715.1	50987.8
ENSMUSG00000025900	Rp1	19888	retinitis pigmentosa 1 (human)	chr1:4343506-4360314	-	0.151902	0.0774842	1.96043	0.0499454	0.999661	No	OK	41.5829	32.2229	50.9429	34.3168	32.5425	29.8093	27.1379	64.9241	60.7667
ENSMUSG00000025574	Tk1	21877	thymidine kinase 1	chr11:117815518-117826014	-	-0.173114	0.0883156	-1.96018	0.049975	0.999661	No	OK	64.5034	74.9436	54.0632	75.913	68.1844	80.7335	46.7894	55.7799	59.6201
ENSMUSG00000086212	Mkln1os	100503869	muskelin 1, intracellular mediator containing kelch motifs, opposite strand	chr6:31366884-31398773	-	-0.142206	0.0725513	-1.96007	0.0499872	0.999661	No	OK	25.6172	32.0134	19.2211	41.5962	27.1188	27.3252	19.6516	17.3741	20.6377
ENSMUSG00000037486	Asxl2	75302	additional sex combs like 2 (Drosophila)	chr12:3426856-3506849	+	-0.162031	0.0826967	-1.95934	0.0500729	0.999661	No	OK	650.216	702.21	598.223	673.858	707.413	725.359	631.657	684.904	478.108
ENSMUSG00000053137	Mapk11	19094	mitogen-activated protein kinase 11	chr15:89142483-89149606	-	-0.171009	0.0872915	-1.95906	0.0501061	0.999661	No	OK	67.5008	79.2718	55.7298	73.8332	65.8599	98.1222	67.3768	53.9511	45.8616
ENSMUSG00000069806	Cacng7	81904	calcium channel, voltage-dependent, gamma subunit 7	chr7:3336584-3366948	+	-0.178935	0.0913431	-1.95894	0.0501204	0.999661	No	OK	132.638	148.679	116.597	135.188	151.865	158.983	106.68	135.335	107.775
ENSMUSG00000025508	Rplp2	67186	ribosomal protein, large P2	chr7:141447649-141451342	+	0.131241	0.0670967	1.956	0.0504647	0.999661	No	OK	4428.67	4188.2	4669.14	4104.5	4194.89	4265.21	4653.68	4172.52	5181.22
ENSMUSG00000027371	Fahd2a	68126	fumarylacetoacetate hydrolase domain containing 2A	chr2:127436214-127444565	-	0.144683	0.0739943	1.95533	0.0505442	0.999661	No	OK	725.97	680.206	771.734	665.539	673.32	701.76	819.751	703.193	792.26
ENSMUSG00000030088	Aldh1l1	107747	aldehyde dehydrogenase 1 family, member L1	chr6:90550847-90599171	+	0.168118	0.0860213	1.95438	0.0506563	0.999661	No	OK	72.8012	60.2948	85.3076	76.9529	48.039	55.8924	64.5694	113.389	77.9648
ENSMUSG00000044086	Lmod3	320502	leiomodin 3 (fetal)	chr6:97238527-97252780	-	-0.12814	0.0656264	-1.95258	0.0508698	0.999661	No	OK	2435.91	2562.4	2309.43	2572.72	2717.3	2397.16	2182.26	2450.66	2295.38
ENSMUSG00000034663	Bmp2k	140780	BMP2 inducible kinase	chr5:96997688-97091048	+	-0.176863	0.0906009	-1.95211	0.0509251	0.999661	No	OK	158.144	175.489	140.799	158.065	175.885	192.518	139.432	149.966	132.999
ENSMUSG00000025993	Slc40a1	53945	solute carrier family 40 (iron-regulated transporter), member 1	chr1:45908069-45925594	-	0.164698	0.0843786	1.9519	0.0509505	0.999661	No	OK	742.215	681.49	802.941	741.452	685.718	617.301	825.365	943.686	639.77
ENSMUSG00000023909	Paqr4	76498	progestin and adipoQ receptor family member IV	chr17:23736185-23740330	-	-0.156007	0.0799692	-1.95084	0.0510759	0.999661	No	OK	602.41	645.692	559.127	649.94	627.606	659.53	527.785	498.361	651.235
ENSMUSG00000002797	Ggct	110175	gamma-glutamyl cyclotransferase	chr6:54985094-54992867	-	0.167335	0.0857857	1.95061	0.0511029	0.999661	No	OK	322.949	294.823	351.075	301.572	295.982	286.914	381.802	295.359	376.066
ENSMUSG00000032640	Chsy1	269941	chondroitin sulfate synthase 1	chr7:66109514-66173798	+	-0.160239	0.0822544	-1.94809	0.0514036	0.999661	No	OK	339.292	365.5	313.084	344.208	373.464	378.826	324.719	302.675	311.859
ENSMUSG00000031698	Mylk3	213435	myosin light chain kinase 3	chr8:85324928-85365324	-	0.102143	0.052445	1.94762	0.0514602	0.999661	No	OK	15377.4	14779.2	15975.5	14981.9	14782.8	14573	16505.4	15831.4	15589.5
ENSMUSG00000004096	Cwc15	66070	CWC15 spliceosome-associated protein	chr9:14500618-14510620	+	0.143818	0.0738512	1.9474	0.0514863	0.999661	No	OK	974.651	913.192	1036.11	885.998	922.038	931.54	1092.07	909.853	1106.41
ENSMUSG00000061731	Ext1	14042	exostoses (multiple) 1	chr15:53068260-53346183	-	0.164381	0.0846448	1.94201	0.0521356	0.999661	No	OK	1086.66	997.119	1176.2	1161.57	942.959	886.826	1433.63	1042.44	1052.52
ENSMUSG00000038872	Zfhx3	11906	zinc finger homeobox 3	chr8:108714643-108961636	+	-0.175512	0.0903851	-1.94182	0.0521585	0.999661	No	OK	234.583	260.23	208.936	250.617	233.221	296.851	195.58	256.953	174.274
ENSMUSG00000060938	Rpl26	19941	ribosomal protein L26	chr11:68901565-68904534	+	0.134238	0.0691314	1.94178	0.0521632	0.999661	No	OK	2405.36	2269.77	2540.96	2264.91	2210.57	2333.82	2451.77	2320.81	2850.3
ENSMUSG00000034593	Myo5a	17918	myosin VA	chr9:75071205-75223687	+	-0.168177	0.0866233	-1.94148	0.0522001	0.999661	No	OK	281.929	307.164	256.693	337.969	292.883	290.641	255.47	285.3	229.308
ENSMUSG00000021468	Sptlc1	268656	serine palmitoyltransferase, long chain base subunit 1	chr13:53332747-53377361	-	-0.155328	0.0800151	-1.94124	0.0522297	0.999661	No	OK	392.016	420.687	363.344	434.68	401.358	426.024	373.38	352.053	364.6
ENSMUSG00000020917	Acly	104112	ATP citrate lyase	chr11:100476351-100528000	-	-0.147272	0.0758763	-1.94095	0.0522646	0.999661	No	OK	869.958	928.339	811.578	927.595	860.053	997.369	868.412	848.586	717.735
ENSMUSG00000049287	Iba57	216792	IBA57 homolog, iron-sulfur cluster assembly	chr11:59161118-59163745	-	0.138714	0.0714748	1.94074	0.0522902	0.999661	No	OK	1029.46	968.075	1090.85	1039.9	988.673	875.648	1113.59	1115.6	1043.35
ENSMUSG00000042286	Stab1	192187	stabilin 1	chr14:31139016-31168641	-	-0.15234	0.0785097	-1.94039	0.0523319	0.999661	No	OK	1389.26	1486.55	1291.97	1454.83	1490.76	1514.06	1113.59	1543.55	1218.77
ENSMUSG00000031059	Ndufb11	104130	NADH dehydrogenase (ubiquinone) 1 beta subcomplex, 11	chrX:20615325-20617564	-	0.13476	0.0694655	1.93996	0.0523846	0.999661	No	OK	7774.62	7334.12	8215.12	7510.19	7295.73	7196.46	8617.68	7031.93	8995.76
ENSMUSG00000025978	Rftn2	74013	raftlin family member 2	chr1:55170159-55226782	-	0.176414	0.0909443	1.9398	0.0524036	0.999661	No	OK	140.161	124.738	155.584	135.188	118.548	120.479	157.212	158.195	151.343
ENSMUSG00000006930	Hap1	15114	huntingtin-associated protein 1	chr11:100347326-100356141	-	-0.150333	0.0775033	-1.9397	0.0524161	0.999661	No	OK	36.3997	44.5405	28.259	30.1572	48.8138	54.6504	35.56	27.4327	21.7843
ENSMUSG00000034457	Eda2r	245527	ectodysplasin A2 receptor	chrX:97333840-97377209	-	-0.155188	0.0800104	-1.9396	0.0524285	0.999661	No	OK	54.0302	65.6987	42.3617	47.8356	51.1383	98.1222	55.2115	42.0635	29.8101
ENSMUSG00000079659	Tmem243	652925	transmembrane protein 243, mitochondrial	chr5:9100736-9118983	+	0.175281	0.0903805	1.93937	0.0524559	0.999661	No	OK	154.135	138.049	170.221	137.267	134.044	142.836	175.928	167.34	167.395
ENSMUSG00000060671	Atp8b2	54667	ATPase, class I, type 8B, member 2	chr3:89939480-89963332	-	-0.153773	0.0793336	-1.93831	0.0525858	0.999661	No	OK	459.867	492.571	427.162	460.678	521.455	495.579	453.857	429.78	397.85
ENSMUSG00000048442	Smim5	66528	small integral membrane protein 5	chr11:115900138-115906269	+	0.170506	0.087969	1.93825	0.0525932	0.999661	No	OK	393.595	357.205	429.985	368.126	318.452	385.037	450.114	336.508	503.332
ENSMUSG00000041073	Nacad	192950	NAC alpha domain containing	chr11:6597822-6606054	-	0.155086	0.0800205	1.93808	0.0526136	0.999661	No	OK	35.8176	28.4841	43.1512	24.9577	29.4432	31.0513	47.7252	43.8924	37.8359
ENSMUSG00000069601	Ank3	11735	ankyrin 3, epithelial	chr10:69533707-70027436	+	-0.114499	0.0591205	-1.93671	0.0527811	0.999661	No	OK	2215.56	2315.41	2115.71	2295.07	2313.62	2337.54	2105.52	2134.27	2107.34
ENSMUSG00000025537	Phkg1	18682	phosphorylase kinase gamma 1	chr5:129863434-129879083	-	0.148684	0.0767791	1.93652	0.0528037	0.999661	No	OK	518.166	483.824	552.508	504.354	466.443	480.675	522.17	581.574	553.779
ENSMUSG00000048826	Dact2	240025	dishevelled-binding antagonist of beta-catenin 2	chr17:14195229-14203831	-	-0.137303	0.0709333	-1.93566	0.0529096	0.999661	No	OK	26.6618	33.6071	19.7165	28.0774	37.9663	34.7775	26.2021	23.775	9.17233
ENSMUSG00000031189	Aff2	14266	AF4/FMR2 family, member 2	chrX:69360330-69868037	+	0.170508	0.0881047	1.93529	0.0529553	0.999661	No	OK	81.8978	69.0584	94.7372	82.1524	60.4361	64.5868	82.3494	126.191	75.6717
ENSMUSG00000026203	Dnajb2	56812	DnaJ heat shock protein family (Hsp40) member B2	chr1:75236422-75245692	+	0.121907	0.063034	1.93399	0.0531146	0.999661	No	OK	2327.7	2212.34	2443.06	2266.99	2295.8	2074.23	2386.26	2402.19	2540.74
ENSMUSG00000031767	Nudt7	67528	nudix (nucleoside diphosphate linked moiety X)-type motif 7	chr8:114133573-114152312	+	0.143153	0.0740235	1.93388	0.0531278	0.999661	No	OK	1937.58	1817.03	2058.13	2011.17	1624.03	1815.88	2171.97	1843.48	2158.94
ENSMUSG00000009394	Syn2	20965	synapsin II	chr6:115134901-115276563	+	-0.166507	0.0861093	-1.93367	0.0531543	0.999661	No	OK	63.8847	74.6311	53.1382	79.0327	79.0319	65.8288	34.6242	59.4376	65.3528
ENSMUSG00000033669	Zfp7	223669	zinc finger protein 7	chr15:76879275-76892394	+	-0.135726	0.070215	-1.93301	0.053235	0.999661	No	OK	23.2557	29.3048	17.2066	29.1173	24.0195	34.7775	14.9726	13.7164	22.9308
ENSMUSG00000029343	Crybb1	12960	crystallin, beta B1	chr5:112255819-112269585	+	0.175895	0.0910164	1.93256	0.0532899	0.999661	No	OK	91.2554	79.1434	103.367	74.8731	80.5815	81.9755	102.001	110.645	97.456
ENSMUSG00000029020	Mfn2	170731	mitofusin 2	chr4:147873585-147904909	-	-0.100957	0.0522449	-1.93239	0.0533119	0.999661	No	OK	26773.4	27802.4	25744.4	28613	27415.5	27378.6	25517.1	26390.3	25325.9
ENSMUSG00000027715	Ccna2	12428	cyclin A2	chr3:36564864-36571996	-	-0.109332	0.0565808	-1.93233	0.0533194	0.999661	No	OK	15.3359	20.5564	10.1154	8.31923	30.9929	22.357	5.61473	10.9731	13.7585
ENSMUSG00000006019	Dhx34	71723	DEAH (Asp-Glu-Ala-His) box polypeptide 34	chr7:16197220-16221993	-	-0.166408	0.0861485	-1.93164	0.0534041	0.999661	No	OK	277.721	301.641	253.801	270.375	321.551	312.997	274.186	244.151	243.067
ENSMUSG00000024065	Ehd3	57440	EH-domain containing 3	chr17:73804840-73832093	+	-0.175194	0.0907768	-1.92995	0.0536135	0.999661	No	OK	123.302	140.193	106.411	111.27	144.117	165.193	78.6062	122.533	118.094
ENSMUSG00000022148	Fyb	23880	FYN binding protein	chr15:6579846-6665608	+	-0.154788	0.0802418	-1.92902	0.0537281	0.999661	No	OK	38.058	46.0245	30.0916	48.8755	39.5159	49.6821	25.2663	37.4914	27.517
ENSMUSG00000038803	Ost4	67695	oligosaccharyltransferase complex subunit 4 (non-catalytic)	chr5:30906515-30907788	-	0.1706	0.0884546	1.92868	0.0537712	0.999661	No	OK	294.787	265.932	323.642	292.213	294.432	211.149	293.838	318.22	358.867
ENSMUSG00000013539	Tango2	27883	transport and golgi organization 2	chr16:18300824-18343932	-	0.125919	0.065391	1.92563	0.05415	0.999661	No	OK	4006.25	3798.76	4213.74	3875.72	3985.69	3534.88	4092.2	3973.18	4575.85
ENSMUSG00000020102	Slc16a7	20503	solute carrier family 16 (monocarboxylic acid transporters), member 7	chr10:125227484-125328535	-	-0.175448	0.0911354	-1.92513	0.054213	0.999661	No	OK	186.137	207.557	164.717	161.185	213.076	248.411	166.57	181.971	145.611
ENSMUSG00000031511	Arhgef7	54126	Rho guanine nucleotide exchange factor (GEF7)	chr8:11758329-11835217	+	-0.108489	0.0563838	-1.92411	0.0543405	0.999661	No	OK	3639.73	3793.38	3486.08	3789.41	3747.81	3842.91	3565.35	3478.47	3414.4
ENSMUSG00000026335	Pam	18484	peptidylglycine alpha-amidating monooxygenase	chr1:97821093-98095632	-	-0.137743	0.071609	-1.92355	0.0544114	0.999661	No	OK	17048.5	18049.1	16047.9	16752.9	21052.7	16341.7	15639.8	15530.6	16973.4
ENSMUSG00000052889	Prkcb	18751	protein kinase C, beta	chr7:122289124-122634401	+	-0.152115	0.0790834	-1.92347	0.0544207	0.999661	No	OK	33.9897	41.1955	26.7838	39.5164	41.8404	42.2298	31.8168	25.6039	22.9308
ENSMUSG00000019796	Lrp11	237253	low density lipoprotein receptor-related protein 11	chr10:7589799-7625477	+	-0.175564	0.0912868	-1.92321	0.0544533	0.999661	No	OK	145.254	161.747	128.761	142.467	181.308	161.467	109.487	142.65	134.145
ENSMUSG00000006638	Abhd1	57742	abhydrolase domain containing 1	chr5:30950105-30955091	+	0.169616	0.0882635	1.9217	0.0546438	0.999661	No	OK	63.3337	53.3118	73.3557	59.2745	53.4627	47.198	77.6704	75.8972	66.4994
ENSMUSG00000026887	Mrrf	67871	mitochondrial ribosome recycling factor	chr2:36136397-36190283	+	0.134334	0.0699432	1.92062	0.05478	0.999661	No	OK	1074.12	1012.07	1136.18	976.47	1103.35	956.381	1118.27	1135.72	1154.57
ENSMUSG00000063229	Ldha	16828	lactate dehydrogenase A	chr7:46845803-46855627	+	0.1095	0.0570315	1.91999	0.0548592	0.999661	No	OK	17574.4	16824.9	18323.8	17008.7	17068.6	16397.6	18745.7	17102.5	19123.2
ENSMUSG00000028792	Ak2	11637	adenylate kinase 2	chr4:128993223-129008723	+	0.135266	0.070454	1.91992	0.0548685	0.999661	No	OK	865.536	815.481	915.59	793.447	834.483	818.513	925.495	860.474	960.802
ENSMUSG00000049134	Nrap	18175	nebulin-related anchoring protein	chr19:56320040-56390038	-	-0.140748	0.0733132	-1.91982	0.0548801	0.999661	No	OK	17974.1	19070.7	16877.6	17149.1	20796.2	19266.7	15542.5	19461.7	15628.5
ENSMUSG00000092397	C130080G10Rik	100303644	RIKEN cDNA C130080G10 gene	chr2:114054395-114061502	+	0.153937	0.0802629	1.91792	0.0551217	0.999661	No	OK	1516.11	1407.59	1624.63	1670.09	1177.73	1374.95	1732.14	1494.17	1647.58
ENSMUSG00000038816	Ctnnal1	54366	catenin (cadherin associated protein), alpha-like 1	chr4:56810934-56865211	-	0.146374	0.0763678	1.91669	0.0552769	0.999661	No	OK	753.72	705.693	801.746	744.571	638.453	734.054	795.42	871.447	738.373
ENSMUSG00000021951	Eef1akmt1	68043	eukaryotic translation elongation factor 1 alpha lysine methyltransferase 1	chr14:57549597-57571569	-	0.148751	0.0776108	1.91663	0.0552848	0.999661	No	OK	611.142	569.755	652.528	532.431	581.891	594.944	690.612	582.488	684.485
ENSMUSG00000034566	Atp5h	71679	ATP synthase, H+ transporting, mitochondrial F0 complex, subunit D	chr11:115415696-115419919	-	0.121609	0.0635006	1.91508	0.0554823	0.999661	No	OK	17498.5	16640.1	18356.9	16850.6	16726.9	16342.9	18520.2	16482.5	20067.9
ENSMUSG00000032897	Nfyc	18046	nuclear transcription factor-Y gamma	chr4:120757434-120825741	-	0.139335	0.0727763	1.91456	0.0555488	0.999661	No	OK	758.656	713.601	803.71	737.292	663.248	740.264	810.393	767.202	833.535
ENSMUSG00000038895	Zfp653	319601	zinc finger protein 653	chr9:22055410-22071376	-	-0.17429	0.0910471	-1.91428	0.0555838	0.999661	No	OK	92.6629	104.985	80.341	96.7111	107.7	110.543	83.2852	83.2126	74.5252
ENSMUSG00000058600	Rpl30	19946	ribosomal protein L30	chr15:34440507-34443225	-	0.139112	0.0726851	1.9139	0.055633	0.999661	No	OK	959.527	902.79	1016.26	885.998	839.907	982.464	1044.34	947.344	1057.11
ENSMUSG00000043099	Hic1	15248	hypermethylated in cancer 1	chr11:75164564-75170255	-	-0.156518	0.0817896	-1.91367	0.0556628	0.999661	No	OK	477.794	513.471	442.117	482.516	505.184	552.714	383.673	450.811	491.866
ENSMUSG00000029922	Mkrn1	54484	makorin, ring finger protein, 1	chr6:39397815-39419776	-	0.143747	0.0751172	1.91363	0.055667	0.999661	No	OK	604.477	566.811	642.144	575.067	541.601	583.765	686.869	622.723	616.839
ENSMUSG00000037410	Tbc1d2b	67016	TBC1 domain family, member 2B	chr9:90202048-90270769	-	-0.156521	0.0817933	-1.91361	0.05567	0.999661	No	OK	473.746	510.126	437.365	519.952	485.039	525.389	435.142	497.447	379.505
ENSMUSG00000042203	Tbc1d22b	381085	TBC1 domain family, member 22B	chr17:29549801-29606808	+	-0.14996	0.078381	-1.91322	0.0557204	0.999661	No	OK	534.22	570.952	497.488	580.267	581.117	551.472	554.923	480.073	457.47
ENSMUSG00000021635	Rad17	19356	RAD17 checkpoint clamp loader component	chr13:100617163-100651061	-	0.145562	0.0761025	1.91271	0.0557848	0.999661	No	OK	522.955	489.171	556.739	491.875	491.237	484.401	590.483	547.74	531.995
ENSMUSG00000068758	Il3ra	16188	interleukin 3 receptor, alpha chain	chr14:14346494-14355490	+	-0.167456	0.0875756	-1.91213	0.055859	0.999661	No	OK	78.1634	91.0713	65.2555	80.0726	81.3563	111.785	85.1567	47.5501	63.0598
ENSMUSG00000054619	Mettl7a1	70152	methyltransferase like 7A1	chr15:100304816-100314348	+	0.140129	0.0732962	1.91181	0.0559004	0.999661	No	OK	1063.28	998.054	1128.5	1006.63	1021.22	966.318	1217.46	993.98	1174.06
ENSMUSG00000065954	Tacc1	320165	transforming, acidic coiled-coil containing protein 1	chr8:25154551-25201542	-	-0.121185	0.0633888	-1.91177	0.0559056	0.999661	No	OK	1560.35	1637.01	1483.69	1592.09	1631	1687.95	1523.46	1484.11	1443.5
ENSMUSG00000021226	Acot2	171210	acyl-CoA thioesterase 2	chr12:83987860-83993875	+	0.129822	0.0679212	1.91136	0.0559586	0.999661	No	OK	3177.29	3007.04	3347.53	3203.94	2866.07	2951.12	3223.79	3702.51	3116.3
ENSMUSG00000043091	Tuba1c	22146	tubulin, alpha 1C	chr15:99029890-99038105	+	0.17447	0.0913945	1.90898	0.056265	0.999661	No	OK	198.548	174.8	222.296	127.908	182.858	213.633	177.8	232.264	256.825
ENSMUSG00000021945	Zmym2	76007	zinc finger, MYM-type 2	chr14:56887794-56962579	+	0.150518	0.0788606	1.90867	0.0563053	0.999661	No	OK	888.406	828.524	948.289	835.043	743.829	906.699	1045.28	977.52	822.07
ENSMUSG00000038982	Bloc1s5	17828	biogenesis of lysosomal organelles complex-1, subunit 5, muted	chr13:38602705-38635109	-	0.152089	0.0796872	1.90858	0.0563169	0.999661	No	OK	459.66	426.426	492.894	391.004	467.218	421.056	495.032	474.586	509.064
ENSMUSG00000055320	Tead1	21676	TEA domain family member 1	chr7:112679319-112906805	+	-0.145224	0.0760946	-1.90847	0.0563307	0.999661	No	OK	6214.4	6617.14	5811.66	6118.8	6901.34	6831.29	5542.68	6891.1	5001.21
ENSMUSG00000020949	Fkbp3	30795	FK506 binding protein 3	chr12:65062431-65073938	-	0.136114	0.0713563	1.90753	0.0564521	0.999661	No	OK	2786.63	2624.96	2948.3	2738.07	2476.33	2660.48	3080.62	2558.56	3205.73
ENSMUSG00000020422	Tns3	319939	tensin 3	chr11:8431651-8664535	-	-0.150593	0.0789601	-1.90721	0.0564937	0.999661	No	OK	740.292	791.526	689.058	809.045	781.796	783.736	580.189	772.689	714.295
ENSMUSG00000023008	Fmnl3	22379	formin-like 3	chr15:99317211-99370482	-	-0.149941	0.0786284	-1.90695	0.0565268	0.999661	No	OK	716.59	766.703	666.477	671.778	741.505	886.826	664.41	675.76	659.261
ENSMUSG00000024525	Impa2	114663	inositol (myo)-1(or 4)-monophosphatase 2	chr18:67289222-67318841	+	0.160475	0.0841557	1.90689	0.0565354	0.999661	No	OK	696.563	641.305	751.82	737.292	578.017	608.606	886.192	649.241	720.028
ENSMUSG00000091144	Phf11c	628705	PHD finger protein 11C	chr14:59380832-59393512	-	-0.105305	0.0552338	-1.90654	0.0565804	0.999661	No	OK	11.5131	15.6515	7.37461	18.7183	10.8475	17.3887	6.55052	6.40097	9.17233
ENSMUSG00000028385	Snx30	209131	sorting nexin family member 30	chr4:59805649-59904740	+	-0.169836	0.0890814	-1.90653	0.0565815	0.999661	No	OK	220.778	242.47	199.085	244.377	230.897	252.137	233.011	191.115	173.128
ENSMUSG00000052760	A630001G21Rik	319997	RIKEN cDNA A630001G21 gene	chr1:85717082-85736606	-	-0.12072	0.0633489	-1.90564	0.0566974	0.999661	No	OK	16.2079	20.9727	11.443	18.7183	25.5691	18.6308	10.2937	13.7164	10.3189
ENSMUSG00000035268	Pkig	18769	protein kinase inhibitor, gamma	chr2:163694036-163726158	+	0.136231	0.0715218	1.90475	0.0568128	0.999661	No	OK	4486.31	4225.13	4747.48	4305.2	4117.41	4252.79	5045.77	4018.9	5177.78
ENSMUSG00000040794	C1qtnf4	67445	C1q and tumor necrosis factor related protein 4	chr2:90885785-90890526	+	0.173442	0.0911035	1.90379	0.0569377	0.999661	No	OK	146.012	129.722	162.303	147.666	124.746	116.753	146.919	173.741	166.248
ENSMUSG00000027217	Tspan18	241556	tetraspanin 18	chr2:93201759-93334487	-	-0.169685	0.0891555	-1.90324	0.0570086	0.999661	No	OK	322.599	353.955	291.243	389.964	356.418	315.482	340.627	311.819	221.282
ENSMUSG00000021290	2010107E04Rik	70257	RIKEN cDNA 2010107E04 gene	chr12:111961375-111966977	-	0.131656	0.0692145	1.90214	0.0571523	0.999661	No	OK	4620.29	4364.58	4876.01	4591.18	4324.28	4178.27	5031.73	4264.88	5331.42
ENSMUSG00000021983	Atp8a2	50769	ATPase, aminophospholipid transporter-like, class I, type 8A, member 2	chr14:59647740-60086834	-	-0.155555	0.0818036	-1.90156	0.0572284	0.999661	No	OK	385.261	414.215	356.306	382.685	415.305	444.655	381.802	337.423	349.695
ENSMUSG00000002944	Cd36	12491	CD36 antigen	chr5:17781689-17835896	-	0.109749	0.0577277	1.90116	0.0572812	0.999661	No	OK	53344.5	51059.7	55629.2	53581.1	51356.8	48241.4	55675.7	57667.3	53544.6
ENSMUSG00000000088	Cox5a	12858	cytochrome c oxidase subunit Va	chr9:57521231-57532426	+	0.114361	0.0601602	1.90094	0.0573099	0.999661	No	OK	9663.3	9225.71	10100.9	9552.56	9191.72	8932.85	10360.1	9310.67	10631.9
ENSMUSG00000024736	Tmem132a	98170	transmembrane protein 132A	chr19:10857828-10869779	-	-0.1704	0.0896749	-1.9002	0.0574073	0.999661	No	OK	244.745	268.443	221.048	228.779	285.909	290.641	213.36	188.371	261.411
ENSMUSG00000036565	Ttyh3	78339	tweety family member 3	chr5:140620576-140649031	-	-0.156297	0.0822594	-1.90005	0.0574265	0.999661	No	OK	414.399	446.532	382.265	435.72	426.927	476.949	390.224	420.635	335.937
ENSMUSG00000011382	Dhdh	71755	dihydrodiol dehydrogenase (dimeric)	chr7:45473562-45488796	-	0.138168	0.0727534	1.89913	0.057548	0.999661	No	OK	732.025	688.361	775.689	693.616	695.79	675.677	732.722	833.041	761.303
ENSMUSG00000029915	Clec5a	23845	C-type lectin domain family 5, member a	chr6:40574897-40585805	-	-0.142712	0.0751769	-1.89835	0.0576498	0.999661	No	OK	28.6598	34.9755	22.3441	33.2769	41.8404	29.8093	18.7158	21.9462	26.3704
ENSMUSG00000090210	Itga10	213119	integrin, alpha 10	chr3:96645583-96664519	+	-0.120753	0.0636196	-1.89805	0.0576892	0.999661	No	OK	18.3424	23.4881	13.1967	19.7582	33.3174	17.3887	9.35788	11.8875	18.3447
ENSMUSG00000040485	Lrrc52	240899	leucine rich repeat containing 52	chr1:167445674-167466780	-	0.160507	0.0846195	1.89681	0.0578532	0.999661	No	OK	60.0161	49.3508	70.6813	47.8356	41.8404	58.3765	62.6978	53.0366	96.3095
ENSMUSG00000019055	Plod1	18822	procollagen-lysine, 2-oxoglutarate 5-dioxygenase 1	chr4:147909752-147936776	-	-0.138426	0.0730021	-1.8962	0.0579338	0.999661	No	OK	2166.35	2295.82	2036.88	2055.89	2399.62	2431.94	1810.75	2198.28	2101.61
ENSMUSG00000042428	Mgat3	17309	mannoside acetylglucosaminyltransferase 3	chr15:80173720-80215519	+	0.168855	0.0890528	1.89612	0.0579446	0.999661	No	OK	247.945	224.904	270.986	268.295	189.057	217.359	277.929	281.643	253.386
ENSMUSG00000036503	Rnf13	24017	ring finger protein 13	chr3:57736061-57835425	+	0.117703	0.0620918	1.89563	0.0580096	0.999661	No	OK	2206.16	2102.06	2310.26	2130.76	2091.25	2084.17	2369.42	2175.42	2385.95
ENSMUSG00000043535	Setx	269254	senataxin	chr2:29124991-29182471	+	-0.144631	0.0762978	-1.89561	0.0580113	0.999661	No	OK	1410.55	1502.9	1318.2	1508.9	1437.3	1562.5	1308.23	1517.03	1129.34
ENSMUSG00000023088	Abcc1	17250	ATP-binding cassette, sub-family C (CFTR/MRP), member 1	chr16:14361557-14474878	+	-0.146978	0.0775369	-1.89559	0.0580137	0.999661	No	OK	933.364	995.522	871.206	984.789	1042.91	958.865	802.906	1015.01	795.7
ENSMUSG00000039759	Thap3	69876	THAP domain containing, apoptosis associated protein 3	chr4:151982637-151988986	-	0.170251	0.0898644	1.89453	0.0581545	0.999661	No	OK	188.291	169.288	207.293	171.584	167.362	168.919	181.543	203.002	237.334
ENSMUSG00000041313	Slc7a1	11987	solute carrier family 7 (cationic amino acid transporter, y+ system), member 1	chr5:148327409-148399904	-	0.17155	0.0907005	1.89139	0.0585724	0.999661	No	OK	1363.13	1179.55	1546.71	1180.29	1149.84	1208.52	1593.65	1905.66	1140.81
ENSMUSG00000035107	Dcbld2	73379	discoidin, CUB and LCCL domain containing 2	chr16:58408534-58469745	+	-0.154388	0.0816585	-1.89066	0.0586702	0.999661	No	OK	539.339	580.381	498.297	620.823	500.535	619.785	501.583	540.425	452.884
ENSMUSG00000038244	Mical2	320878	microtubule associated monooxygenase, calponin and LIM domain containing 2	chr7:112225835-112355194	+	-0.151119	0.080012	-1.88871	0.0589313	0.999661	No	OK	2226.51	2382.8	2070.22	2284.67	2630.52	2233.21	1709.69	2431.46	2069.51
ENSMUSG00000080316	Spaca6	75202	sperm acrosome associated 6	chr17:17830974-17839071	+	-0.159811	0.084639	-1.88815	0.0590063	0.999661	No	OK	56.2024	66.3983	46.0064	48.8755	65.8599	84.4596	42.1105	55.7799	40.1289
ENSMUSG00000042082	Arsb	11881	arylsulfatase B	chr13:93771678-93943016	+	-0.171268	0.0907323	-1.88762	0.0590768	0.999661	No	OK	151.55	167.591	135.509	160.145	177.434	165.193	136.625	147.222	122.68
ENSMUSG00000044393	Dsg2	13511	desmoglein 2	chr18:20558073-20604526	+	0.129839	0.0687924	1.8874	0.0591069	0.999661	No	OK	2778.31	2628.93	2927.69	2886.77	2394.2	2605.83	3069.39	2983.77	2729.91
ENSMUSG00000089847	Timm10b	14356	translocase of inner mitochondrial membrane 10B	chr7:105640539-105641845	+	0.171428	0.0908282	1.88739	0.0591081	0.999661	No	OK	105.463	91.0994	119.827	101.911	90.6542	80.7335	126.331	93.2713	139.878
ENSMUSG00000039457	Ppl	19041	periplakin	chr16:5086290-5132481	-	0.172367	0.0913614	1.88666	0.0592067	0.999661	No	OK	242.586	213.515	271.656	183.023	174.335	283.188	198.387	308.161	308.42
ENSMUSG00000030614	Tmem126b	68472	transmembrane protein 126B	chr7:90468828-90475995	-	0.139983	0.0743085	1.88381	0.0595904	0.999661	No	OK	912.244	856.404	968.084	932.794	816.663	819.755	1042.47	886.077	975.707
ENSMUSG00000032733	Snx33	235406	sorting nexin 33	chr9:56917199-56928371	-	-0.159895	0.0848961	-1.88342	0.0596428	0.999661	No	OK	272.684	294.382	250.987	289.093	308.379	285.672	243.305	255.124	254.532
ENSMUSG00000021799	Opn4	30044	opsin 4 (melanopsin)	chr14:34592342-34600142	-	0.167824	0.0891127	1.88328	0.0596623	0.999661	No	OK	75.5951	64.4775	86.7128	73.8332	55.0124	64.5868	97.322	72.2395	90.5768
ENSMUSG00000027284	Cdan1	68968	congenital dyserythropoietic anemia, type I (human)	chr2:120716153-120731517	-	0.160711	0.0853491	1.88299	0.059702	0.999661	No	OK	271.444	249.314	293.575	267.255	240.97	239.716	307.874	286.215	286.635
ENSMUSG00000048728	Zfp454	237758	zinc finger protein 454	chr11:50872722-50887443	-	0.135363	0.0719165	1.88222	0.0598058	0.999661	No	OK	26.6011	20.1344	33.0677	19.7582	17.0461	23.599	33.6884	21.9462	43.5686
ENSMUSG00000051586	Mical3	194401	microtubule associated monooxygenase, calponin and LIM domain containing 3	chr6:120931545-121131022	-	-0.147739	0.0785387	-1.8811	0.0599581	0.999661	No	OK	2271.93	2426.71	2117.14	2252.43	2377.15	2650.54	1932.4	2528.38	1890.65
ENSMUSG00000067889	Sptbn2	20743	spectrin beta, non-erythrocytic 2	chr19:4711222-4752352	+	-0.138008	0.0733722	-1.88094	0.0599806	0.999661	No	OK	26.3216	32.4421	20.2011	33.2769	37.9663	26.0831	18.7158	24.6895	17.1981
ENSMUSG00000008348	Ubc	22190	ubiquitin C	chr5:125385964-125390017	-	0.165534	0.088031	1.88041	0.0600525	0.999661	No	OK	2704.57	2282.7	3126.45	3036.52	1957.2	1854.39	3012.3	3264.5	3102.54
ENSMUSG00000038957	Edc3	353190	enhancer of mRNA decapping 3	chr9:57708568-57750162	+	-0.16473	0.0876184	-1.88008	0.0600972	0.999661	No	OK	220.932	240.96	200.904	238.138	230.122	254.621	209.617	203.917	189.179
ENSMUSG00000078941	Taf9	108143	TATA-box binding protein associated factor 9	chr13:100651342-100656060	+	0.164976	0.0877499	1.88007	0.0600989	0.999661	No	OK	228.931	208.11	249.751	227.739	211.526	185.066	240.498	249.638	259.118
ENSMUSG00000078941	Ak6	102216272	adenylate kinase 6	chr13:100651342-100666415	+	0.164976	0.0877499	1.88007	0.0600989	0.999661	No	OK	228.931	208.11	249.751	227.739	211.526	185.066	240.498	249.638	259.118
ENSMUSG00000040146	Rgl3	71746	ral guanine nucleotide dissociation stimulator-like 3	chr9:21971526-21989453	-	-0.161416	0.0858587	-1.88001	0.0601063	0.999661	No	OK	269.225	291.435	247.016	281.814	313.028	279.462	245.177	264.269	231.601
ENSMUSG00000020657	Dnajc27	217378	DnaJ heat shock protein family (Hsp40) member C27	chr12:4082573-4110612	+	-0.145628	0.0774662	-1.87989	0.0601237	0.999661	No	OK	585.175	624.163	546.186	689.456	588.09	594.944	568.024	556.885	513.65
ENSMUSG00000028229	Rmdn1	66302	regulator of microtubule dynamics 1	chr4:19575065-19606932	+	0.14054	0.0747827	1.87931	0.060202	0.999661	No	OK	698.313	655.406	741.22	679.057	615.209	671.951	756.117	682.161	785.381
ENSMUSG00000066571	4931406P16Rik	233103	RIKEN cDNA 4931406P16 gene	chr7:34236713-34285609	-	-0.135367	0.0720388	-1.87909	0.0602323	0.999661	No	OK	833.146	882.433	783.858	911.996	823.636	911.667	765.475	829.383	756.717
ENSMUSG00000002329	Mdp1	67881	magnesium-dependent phosphatase 1	chr14:55657878-55660508	-	0.151174	0.0804587	1.8789	0.0602588	0.999661	No	OK	1457.07	1353.56	1560.58	1392.43	1309.45	1358.81	1785.48	1241.79	1654.46
ENSMUSG00000032741	Tpcn1	252972	two pore channel 1	chr5:120534156-120588613	-	-0.143877	0.0765797	-1.87879	0.0602729	0.999661	No	OK	1398.31	1487.48	1309.14	1291.56	1695.31	1475.56	1212.78	1388.1	1326.55
ENSMUSG00000044250	Pced1b	239647	PC-esterase domain containing 1B	chr15:97247106-97385691	+	0.155257	0.0826493	1.8785	0.0603129	0.999661	No	OK	43.3773	35.2026	51.552	32.237	34.867	38.5037	46.7894	44.8068	63.0598
ENSMUSG00000036775	Decr2	26378	2-4-dienoyl-Coenzyme A reductase 2, peroxisomal	chr17:26081210-26090164	-	-0.154486	0.0822716	-1.87776	0.0604142	0.999661	No	OK	369.385	396.758	342.013	386.844	424.603	378.826	350.921	362.112	313.006
ENSMUSG00000041841	Rpl37	67281	ribosomal protein L37	chr15:5116612-5119140	+	0.130691	0.069626	1.87705	0.0605115	0.999661	No	OK	2074.24	1959.3	2189.17	2010.13	1964.95	1902.83	2161.67	1970.59	2435.25
ENSMUSG00000041841	Rpl37rt	100502825	ribosomal protein L37, retrotransposed	chr5:115102921-115107962	-	0.130691	0.069626	1.87705	0.0605115	0.999661	No	OK	2074.24	1959.3	2189.17	2010.13	1964.95	1902.83	2161.67	1970.59	2435.25
ENSMUSG00000031980	Agt	11606	angiotensinogen (serpin peptidase inhibitor, clade A, member 8)	chr8:124556586-124569707	-	0.171386	0.0913502	1.87615	0.060635	0.999661	No	OK	144.811	127.701	161.921	119.589	141.792	121.721	174.992	130.763	180.007
ENSMUSG00000074211	Sdhaf1	68332	succinate dehydrogenase complex assembly factor 1	chr7:30321408-30322375	-	0.1708	0.0910487	1.87592	0.0606661	0.999661	No	OK	180.537	160.318	200.757	172.624	170.461	137.868	215.231	160.024	227.015
ENSMUSG00000061451	Tmem151a	381199	transmembrane protein 151A	chr19:5079336-5085477	-	-0.164108	0.0874816	-1.87591	0.0606678	0.999661	No	OK	60.2586	70.0579	50.4592	70.7135	61.211	78.2494	44.9178	54.8655	51.5944
ENSMUSG00000022546	Gpt	76282	glutamic pyruvic transaminase, soluble	chr15:76696725-76699675	+	0.142585	0.0760501	1.87489	0.0608082	0.999661	No	OK	1042.24	976.239	1108.24	1044.06	909.641	975.012	1200.62	963.804	1160.3
ENSMUSG00000071647	Eml3	225898	echinoderm microtubule associated protein like 3	chr19:8929693-8941582	+	-0.166308	0.0887573	-1.87374	0.0609669	0.999661	No	OK	215.692	236.071	195.312	261.016	216.175	231.022	186.222	213.975	185.74
ENSMUSG00000053007	Creb5	231991	cAMP responsive element binding protein 5	chr6:53287302-53700363	+	-0.169156	0.0903033	-1.8732	0.0610408	0.999661	No	OK	174.343	198.431	150.255	197.582	195.255	202.455	87.0283	206.66	157.076
ENSMUSG00000030035	Wbp1	22377	WW domain binding protein 1	chr6:83119043-83121461	-	0.140831	0.0752883	1.87056	0.0614067	0.999661	No	OK	1307.66	1225.27	1390.05	1256.2	1276.91	1142.69	1500.07	1193.32	1476.75
ENSMUSG00000032849	Abcc4	239273	ATP-binding cassette, sub-family C (CFTR/MRP), member 4	chr14:118482691-118706219	-	-0.150786	0.0806187	-1.87036	0.0614335	0.999661	No	OK	439.461	471.006	407.916	430.52	475.741	506.758	388.352	439.838	395.557
ENSMUSG00000068134	Zfp120	104348	zinc finger protein 120	chr2:150114406-150136678	-	0.162708	0.0870109	1.86998	0.061487	0.999661	No	OK	247.757	226.514	269.001	236.058	209.977	233.506	262.021	251.467	293.515
ENSMUSG00000038555	Reep2	225362	receptor accessory protein 2	chr18:34840588-34847463	+	-0.103847	0.0555447	-1.86961	0.0615386	0.999661	No	OK	11.6017	15.5383	7.66517	15.5986	18.5957	12.4205	4.67894	9.14425	9.17233
ENSMUSG00000059866	Tnip2	231130	TNFAIP3 interacting protein 2	chr5:34496095-34513979	-	-0.165758	0.0886967	-1.86882	0.0616476	0.999661	No	OK	193.871	211.541	176.2	209.021	223.149	202.455	179.671	174.655	174.274
ENSMUSG00000034330	Plcg2	234779	phospholipase C, gamma 2	chr8:117498274-117635142	+	-0.168729	0.0902866	-1.86881	0.0616492	0.999661	No	OK	260.845	286.748	234.941	266.215	320.776	273.252	178.736	280.728	245.36
ENSMUSG00000052861	Dnah6	330355	dynein, axonemal, heavy chain 6	chr6:73017606-73221631	-	0.104664	0.0560131	1.86856	0.061684	0.999661	No	OK	12.8164	8.47262	17.1602	14.5587	4.64893	6.21027	19.6516	14.6308	17.1981
ENSMUSG00000004677	Myo9b	17925	myosin IXb	chr8:71272713-71360712	+	-0.147733	0.0790636	-1.86854	0.0616868	0.999661	No	OK	881.265	941.324	821.205	908.876	984.799	930.298	724.3	966.547	772.769
ENSMUSG00000042804	Gpr153	100129	G protein-coupled receptor 153	chr4:152274361-152285337	+	-0.145464	0.0780034	-1.86484	0.0622035	0.999661	No	OK	466.417	497.178	435.657	519.952	502.085	469.496	455.729	431.608	419.634
ENSMUSG00000022195	6030458C11Rik	77877	RIKEN cDNA 6030458C11 gene	chr15:12808176-12824657	-	0.143436	0.0769488	1.86404	0.0623157	0.999661	No	OK	501.907	469.148	534.666	485.635	467.218	454.592	509.069	528.537	566.391
ENSMUSG00000002416	Ndufb2	68198	NADH dehydrogenase (ubiquinone) 1 beta subcomplex, 2	chr6:39592582-39599471	+	0.147595	0.0792278	1.86293	0.0624728	0.999661	No	OK	1019.36	949.761	1088.96	999.348	878.648	971.286	1108.91	916.253	1241.7
ENSMUSG00000040229	Gpr34	23890	G protein-coupled receptor 34	chrX:13632768-13640858	+	-0.146248	0.0785054	-1.8629	0.0624759	0.999661	No	OK	38.5748	46.9283	30.2212	40.5563	35.6418	64.5868	32.7526	33.8337	24.0774
ENSMUSG00000054659	Pm20d2	242377	peptidase M20 domain containing 2	chr4:33170405-33189737	-	-0.139263	0.0748106	-1.86154	0.0626686	0.999661	No	OK	907.377	963.399	851.354	979.59	977.826	932.782	934.853	875.104	744.105
ENSMUSG00000035674	Ndufa3	66091	NADH dehydrogenase (ubiquinone) 1 alpha subcomplex, 3	chr7:3617372-3620161	+	0.120419	0.0647124	1.86084	0.0627672	0.999661	No	OK	6179.49	5875.86	6483.13	5845.3	6092.43	5689.85	6383.95	5928.21	7137.22
ENSMUSG00000031790	Mmp15	17388	matrix metallopeptidase 15	chr8:95352295-95374293	+	-0.11094	0.0596201	-1.86079	0.0627736	0.999661	No	OK	4135.77	4317.46	3954.08	4192.89	4326.61	4432.89	4121.21	4021.64	3719.38
ENSMUSG00000062115	Rai1	19377	retinoic acid induced 1	chr11:60105012-60199195	+	-0.149202	0.080229	-1.8597	0.0629274	0.999661	No	OK	965.68	1034.57	896.794	1112.7	910.416	1080.59	986.321	947.344	756.717
ENSMUSG00000041889	Shisa4	77552	shisa family member 4	chr1:135371455-135375063	-	-0.169427	0.0911086	-1.85962	0.0629397	0.999661	No	OK	101.732	114.798	88.6654	115.429	102.277	126.689	92.6431	75.8972	97.456
ENSMUSG00000069662	Marcks	17118	myristoylated alanine rich protein kinase C substrate	chr10:37133242-37138926	-	-0.149366	0.0803253	-1.85951	0.0629542	0.999661	No	OK	1011.98	1083.87	940.099	1031.58	1066.16	1153.87	1096.74	947.344	776.208
ENSMUSG00000053769	Lysmd1	217779	LysM, putative peptidoglycan-binding, domain containing 1	chr3:95134087-95139525	+	0.133198	0.0716463	1.8591	0.0630123	0.999661	No	OK	24.9061	18.9553	30.8569	25.9976	14.7216	16.1467	35.56	28.3472	28.6635
ENSMUSG00000061787	Rps17	20068	ribosomal protein S17	chr7:81342732-81345234	-	0.126493	0.0680409	1.85907	0.0630165	0.999661	No	OK	4559.09	4319.3	4798.89	4261.53	4208.83	4487.54	4811.82	4260.3	5324.54
ENSMUSG00000034675	Dbn1	56320	drebrin 1	chr13:55473427-55488076	-	-0.168242	0.0905125	-1.85877	0.06306	0.999661	No	OK	195.224	214.396	176.052	211.101	243.294	188.792	146.919	182.885	198.352
ENSMUSG00000030111	A2m	232345	alpha-2-macroglobulin	chr6:121636172-121679238	+	0.0895103	0.048172	1.85814	0.0631494	0.999661	No	OK	10.8776	6.37474	15.3804	9.35914	8.52304	1.24205	17.78	23.775	4.58616
ENSMUSG00000051483	Cbr1	12408	carbonyl reductase 1	chr16:93607836-93610349	+	0.147786	0.0795448	1.8579	0.0631833	0.999661	No	OK	599.386	558.138	640.634	577.147	540.826	556.44	689.676	547.74	684.485
ENSMUSG00000039376	Synpo2l	68760	synaptopodin 2-like	chr14:20658947-20668354	-	-0.130162	0.0700637	-1.85777	0.0632015	0.999661	No	OK	4252.41	4487.06	4017.76	4155.46	4475.37	4830.35	3961.19	4467.88	3624.22
ENSMUSG00000040659	Efhd2	27984	EF hand domain containing 2	chr4:141858141-141874920	-	-0.156582	0.0843099	-1.85722	0.0632793	0.999661	No	OK	610.473	657.339	563.607	671.778	677.969	622.269	444.5	587.061	659.261
ENSMUSG00000054263	Lifr	16880	leukemia inhibitory factor receptor	chr15:7140541-7197489	+	0.122091	0.065791	1.85574	0.0634906	0.999661	No	OK	1564.89	1486.73	1643.05	1480.82	1487.66	1491.71	1526.27	1734.66	1668.22
ENSMUSG00000070047	Fat1	14107	FAT atypical cadherin 1	chr8:44950207-45052257	+	-0.150769	0.081249	-1.85565	0.0635037	0.999661	No	OK	883.648	947.878	819.419	1052.38	877.099	914.151	873.091	909.853	675.313
ENSMUSG00000060636	Rpl35a	57808	ribosomal protein L35A	chr16:33056513-33060188	+	0.132718	0.0715356	1.85528	0.0635568	0.999661	No	OK	1165.86	1100.21	1231.52	1189.65	1014.24	1096.73	1272.67	1145.77	1276.1
ENSMUSG00000024087	Cyp1b1	13078	cytochrome P450, family 1, subfamily b, polypeptide 1	chr17:79706952-79715041	-	0.167751	0.0904481	1.85466	0.0636443	0.999661	No	OK	181.152	156.497	205.807	137.267	178.209	154.015	131.01	283.472	202.938
ENSMUSG00000052087	Rgs14	51791	regulator of G-protein signaling 14	chr13:55369731-55384687	+	-0.0986088	0.0532145	-1.85305	0.0638759	0.999661	No	OK	11.3456	15.3332	7.35792	15.5986	15.4964	14.9046	3.74315	4.57212	13.7585
ENSMUSG00000034685	Fam171a2	217219	family with sequence similarity 171, member A2	chr11:102436980-102447663	-	-0.169312	0.0913923	-1.85259	0.0639412	0.999661	No	OK	111.523	124.491	98.5561	126.868	134.819	111.785	101.065	100.587	94.0164
ENSMUSG00000021236	Entpd5	12499	ectonucleoside triphosphate diphosphohydrolase 5	chr12:84373875-84409029	-	0.128034	0.0691115	1.85257	0.0639439	0.999661	No	OK	6545.3	6194.05	6896.56	6641.87	6281.48	5658.8	7694.05	6411.03	6584.59
ENSMUSG00000037370	Enpp1	18605	ectonucleotide pyrophosphatase/phosphodiesterase 1	chr10:24637913-24712159	-	-0.168046	0.0907418	-1.85191	0.0640381	0.999661	No	OK	157.335	173.57	141.099	161.185	190.606	168.919	139.432	155.452	128.413
ENSMUSG00000061068	Mcpt4	17227	mast cell protease 4	chr14:56059743-56062310	-	0.146423	0.079077	1.85165	0.0640756	0.999661	No	OK	39.9152	31.5999	48.2306	34.3168	35.6418	24.8411	31.8168	56.6943	56.1805
ENSMUSG00000021900	Btd	26363	biotinidase	chr14:31641056-31668197	+	-0.160619	0.0867447	-1.85163	0.0640791	0.999661	No	OK	273.552	296.077	251.028	278.694	330.074	279.462	228.332	267.926	256.825
ENSMUSG00000001911	Nfix	18032	nuclear factor I/X	chr8:84704711-84774369	-	-0.122604	0.0662925	-1.84944	0.064394	0.999661	No	OK	5856.52	6152.44	5560.6	6142.71	6027.34	6287.27	5748.55	6030.63	4902.61
ENSMUSG00000073530	Pappa2	23850	pappalysin 2	chr1:158711730-158957438	-	-0.102571	0.0554623	-1.84939	0.0644012	0.999661	No	OK	15.3002	20.3469	10.2535	15.5986	25.5691	19.8729	2.80737	7.3154	20.6377
ENSMUSG00000024317	Rnf138	56515	ring finger protein 138	chr18:21001299-21028224	+	0.168965	0.0913649	1.84934	0.0644088	0.999661	No	OK	130.439	115.868	145.01	106.07	106.151	135.384	138.497	137.164	159.369
ENSMUSG00000047843	Bri3	55950	brain protein I3	chr5:144255224-144264573	+	-0.141674	0.0766123	-1.84923	0.064424	0.999661	No	OK	2400.48	2551.53	2249.43	2287.79	2768.44	2598.38	2025.98	2110.49	2611.82
ENSMUSG00000055835	Zfp1	22640	zinc finger protein 1	chr8:111643442-111671011	+	0.167351	0.0905039	1.8491	0.0644435	0.999661	No	OK	177.291	159.206	195.376	181.983	150.316	145.32	212.424	171.912	201.791
ENSMUSG00000019173	Rab5c	19345	RAB5C, member RAS oncogene family	chr11:100715002-100738215	-	-0.125866	0.0680761	-1.8489	0.0644721	0.999661	No	OK	1322.91	1391.17	1254.65	1352.92	1454.34	1366.26	1162.25	1282.02	1319.67
ENSMUSG00000025723	Nmb	68039	neuromedin B	chr7:80902226-80905062	-	0.150638	0.0814878	1.84859	0.064517	0.999661	No	OK	43.0685	34.8837	51.2534	36.3966	30.9929	37.2616	37.4315	52.1222	64.2063
ENSMUSG00000036097	Fam178a	226151	family with sequence similarity 178, member A	chr19:44931118-44983787	+	-0.147523	0.07987	-1.84704	0.0647413	0.999661	No	OK	854.005	913.887	794.122	865.2	890.271	986.19	875.898	849.5	656.968
ENSMUSG00000030513	Pcsk6	18553	proprotein convertase subtilisin/kexin type 6	chr7:65862135-66050386	+	-0.139932	0.07578	-1.84655	0.0648124	0.999661	No	OK	1903.35	2021.42	1785.28	1800.07	2269.45	1994.74	1821.98	1945.9	1587.96
ENSMUSG00000028410	Dnaja1	15502	DnaJ heat shock protein family (Hsp40) member A1	chr4:40722929-40734965	+	0.142553	0.0772149	1.84619	0.0648652	0.999661	No	OK	607.747	569.83	645.664	554.269	516.806	638.416	644.758	645.584	646.649
ENSMUSG00000021265	Slc25a29	214663	solute carrier family 25 (mitochondrial carrier, palmitoylcarnitine transporter), member 29	chr12:108825877-108835876	-	0.161337	0.0874138	1.84567	0.0649395	0.999661	No	OK	246.592	224.992	268.192	229.819	227.798	217.359	287.287	234.093	283.196
ENSMUSG00000070469	Adamtsl3	269959	ADAMTS-like 3	chr7:82335693-82614448	+	-0.164855	0.0894401	-1.84319	0.0653008	0.999661	No	OK	224.229	246.078	202.38	255.816	227.798	254.621	195.58	239.579	171.981
ENSMUSG00000002565	Scin	20259	scinderin	chr12:40059770-40134228	-	-0.167626	0.0909458	-1.84315	0.0653077	0.999661	No	OK	104.222	117.526	90.9184	143.507	114.674	94.3961	89.8357	96.929	85.9906
ENSMUSG00000054079	Utp18	217109	UTP18 small subunit processome component	chr11:93859242-93885766	-	-0.164023	0.0890122	-1.8427	0.0653729	0.999661	No	OK	232.866	255.055	210.677	289.093	217.725	258.347	211.488	226.777	193.765
ENSMUSG00000052374	Actn2	11472	actinin alpha 2	chr13:12269426-12340732	-	-0.11692	0.0634649	-1.84228	0.0654342	0.999661	No	OK	43388.4	45431.1	41345.8	42844.1	47990.2	45459.2	37827.4	44326.7	41883.2
ENSMUSG00000049641	Vgll2	215031	vestigial like family member 2	chr10:52022501-52028471	+	-0.100461	0.0545343	-1.84217	0.0654507	0.999661	No	OK	12.2696	16.5265	8.01271	8.31923	20.1454	21.1149	10.2937	4.57212	9.17233
ENSMUSG00000020097	Sgpl1	20397	sphingosine phosphate lyase 1	chr10:61098641-61147684	-	-0.149671	0.0812808	-1.8414	0.0655623	0.999661	No	OK	608.626	651.948	565.303	598.985	703.539	653.32	526.849	656.557	512.504
ENSMUSG00000029366	Dck	13178	deoxycytidine kinase	chr5:88765012-88783277	+	-0.166062	0.0902163	-1.84071	0.0656637	0.999661	No	OK	83.3956	94.6665	72.1247	94.6313	106.151	83.2176	76.7347	77.7261	61.9132
ENSMUSG00000027792	Bche	12038	butyrylcholinesterase	chr3:73635808-73708415	-	-0.142168	0.0772427	-1.84054	0.0656896	0.999661	No	OK	744.621	792.093	697.148	699.856	843.007	833.418	743.016	641.012	707.416
ENSMUSG00000049999	Ppp1r3d	228966	protein phosphatase 1, regulatory subunit 3D	chr2:178411205-178414463	-	0.148374	0.0806177	1.84047	0.0656996	0.999661	No	OK	603.199	561.25	645.148	607.304	548.574	527.873	743.952	595.29	596.201
ENSMUSG00000029229	Chic2	74277	cysteine-rich hydrophobic domain 2	chr5:75005003-75044641	-	-0.157446	0.0855804	-1.83974	0.0658063	0.999661	No	OK	278.915	300.967	256.863	316.131	299.856	286.914	240.498	246.895	283.196
ENSMUSG00000078786	BC024978	414069	cDNA sequence BC024978	chr7:27195780-27204320	+	0.158485	0.0861692	1.83923	0.0658818	0.999661	No	OK	249.872	228.983	270.761	228.779	243.294	214.875	276.993	271.584	263.704
ENSMUSG00000040488	Ltbp4	108075	latent transforming growth factor beta binding protein 4	chr7:27311559-27333663	-	-0.167775	0.0912418	-1.83879	0.0659459	0.999661	No	OK	8653.87	9601.5	7706.24	8233.96	10235.4	10335.1	6386.76	8950.39	7781.58
ENSMUSG00000039787	Cercam	99151	cerebral endothelial cell adhesion molecule	chr2:29869493-29882840	+	-0.155697	0.0847306	-1.83755	0.0661286	0.999661	No	OK	55.9809	65.5551	46.4066	53.0351	72.8333	70.7971	33.6884	58.5232	47.0082
ENSMUSG00000021417	Eci2	23986	enoyl-Coenzyme A delta isomerase 2	chr13:34977747-34994144	-	0.119719	0.0651561	1.83741	0.0661489	0.999661	No	OK	3564.78	3390.15	3739.41	3495.12	3416.19	3259.15	3911.6	3375.14	3931.49
ENSMUSG00000030353	Tead4	21679	TEA domain family member 4	chr6:128227142-128300813	-	-0.164797	0.0897257	-1.83668	0.0662577	0.999661	No	OK	78.1163	88.9978	67.2348	72.7933	96.078	98.1222	63.6336	65.8386	72.2321
ENSMUSG00000028773	Fabp3	14077	fatty acid binding protein 3, muscle and heart	chr4:130308777-130315463	+	0.118212	0.0643779	1.83621	0.0663264	0.999661	No	OK	34545.8	32889.9	36201.7	33943.5	33688.5	31037.7	35540.3	33229.3	39835.4
ENSMUSG00000030946	Lhpp	76429	phospholysine phosphohistidine inorganic pyrophosphate phosphatase	chr7:132610642-132706419	+	-0.154941	0.0843896	-1.83602	0.0663544	0.999661	No	OK	395.477	425.825	365.128	389.964	460.244	427.266	317.232	412.406	365.747
ENSMUSG00000055044	Pdlim1	54132	PDZ and LIM domain 1 (elfin)	chr19:40222238-40271616	-	-0.13548	0.0737902	-1.83602	0.066355	0.999661	No	OK	1012.86	1071.77	953.954	1027.43	1154.49	1033.39	857.182	1023.24	981.439
ENSMUSG00000030086	Chchd6	66098	coiled-coil-helix-coiled-coil-helix domain containing 6	chr6:89383145-89595652	-	-0.16506	0.0899157	-1.83572	0.0663987	0.999661	No	OK	186.737	205.277	168.197	211.101	177.434	227.296	169.378	160.939	174.274
ENSMUSG00000036452	Gm5820	545253	predicted gene 5820	chr18:38892455-38971274	+	0.13767	0.0750516	1.83433	0.0666046	0.999661	No	OK	1486.84	1398.06	1575.62	1472.5	1224.99	1496.67	1739.63	1479.54	1507.7
ENSMUSG00000036452	Arhgap26	71302	Rho GTPase activating protein 26	chr18:38993144-39376285	+	0.13767	0.0750516	1.83433	0.0666046	0.999661	No	OK	1486.84	1398.06	1575.62	1472.5	1224.99	1496.67	1739.63	1479.54	1507.7
ENSMUSG00000029406	Pitpnm2	19679	phosphatidylinositol transfer protein, membrane-associated 2	chr5:124118688-124187182	-	-0.116435	0.0635899	-1.83104	0.0670951	0.999661	No	OK	2578.85	2701.24	2456.46	2642.4	2628.2	2833.12	2549.09	2532.96	2287.35
ENSMUSG00000029070	Mxra8	74761	matrix-remodelling associated 8	chr4:155839679-155844102	+	-0.133494	0.0729084	-1.83099	0.0671024	0.999661	No	OK	709.622	750.689	668.555	723.773	769.398	758.895	649.437	714.166	642.063
ENSMUSG00000039529	Atp8b1	54670	ATPase, class I, type 8B, member 1	chr18:64528978-64661000	-	-0.167051	0.0912584	-1.83053	0.0671706	0.999661	No	OK	174.151	193.725	154.578	197.582	189.831	193.76	180.607	171.912	111.214
ENSMUSG00000040562	Gstm2	14863	glutathione S-transferase, mu 2	chr3:107981701-107986436	-	0.121865	0.0665945	1.82996	0.0672566	0.999661	No	OK	2115.23	2009.19	2221.26	2211.88	1915.36	1900.34	2175.71	2220.22	2267.86
ENSMUSG00000043631	Ecm2	407800	extracellular matrix protein 2, female organ and adipocyte specific	chr13:49504809-49532789	+	-0.140079	0.0765503	-1.82989	0.067266	0.999661	No	OK	659.269	700.837	617.701	647.86	714.386	740.264	569.895	672.102	611.106
ENSMUSG00000033488	BC026585	226527	cDNA sequence BC026585	chr1:157458581-157488733	+	0.164143	0.089707	1.82977	0.0672848	0.999661	No	OK	178.901	161.603	196.199	173.664	159.613	151.531	189.029	187.457	212.11
ENSMUSG00000043613	Mmp3	17392	matrix metallopeptidase 3	chr9:7445821-7455974	+	0.167192	0.091386	1.82952	0.0673222	0.999661	No	OK	149.731	132.681	166.78	136.227	136.369	125.447	135.689	207.574	157.076
ENSMUSG00000008874	Clec3a	403395	C-type lectin domain family 3, member a	chr8:114418033-114428133	+	-0.053425	0.0292153	-1.82867	0.0674497	0.999661	No	OK	19.0622	32.3987	5.72579	27.0375	9.29787	60.8606	0.935788	12.8019	3.43962
ENSMUSG00000028883	Sema3a	20346	sema domain, immunoglobulin domain (Ig), short basic domain, secreted, (semaphorin) 3A	chr5:13396783-13603485	+	0.155818	0.0852296	1.82821	0.0675173	0.999661	No	OK	83.0186	69.7587	96.2786	63.4342	52.6879	93.154	116.974	113.389	58.4736
ENSMUSG00000020212	Mdm1	17245	transformed mouse 3T3 cell double minute 1	chr10:118141786-118168999	+	0.164628	0.0901834	1.82548	0.0679283	0.999661	No	OK	78.3829	67.8072	88.9586	68.6337	68.9592	65.8288	93.5788	94.1857	79.1113
ENSMUSG00000050295	Foxc1	17300	forkhead box C1	chr13:31806645-31810635	+	0.16307	0.089408	1.82389	0.0681691	0.999661	No	OK	117.914	101.235	134.592	95.6712	87.5549	120.479	88.8999	137.164	177.714
ENSMUSG00000033964	Zbtb41	226470	zinc finger and BTB domain containing 41	chr1:139422382-139453007	+	-0.135443	0.074277	-1.82349	0.0682294	0.999661	No	OK	588.727	623.521	553.932	630.182	639.228	601.154	562.409	569.687	529.702
ENSMUSG00000037344	Slc12a9	83704	solute carrier family 12 (potassium/chloride transporters), member 9	chr5:137314557-137333582	-	-0.158168	0.0868282	-1.82163	0.0685118	0.999661	No	OK	72.8595	84.9692	60.7497	97.751	62.7606	94.3961	66.441	72.2395	43.5686
ENSMUSG00000003809	Gcdh	270076	glutaryl-Coenzyme A dehydrogenase	chr8:84886386-84893921	-	0.12119	0.0665833	1.82012	0.0687407	0.999661	No	OK	1684.99	1601.32	1768.66	1720	1520.2	1563.75	1835.08	1688.03	1782.87
ENSMUSG00000056019	Zfp709	236193	zinc finger protein 709	chr8:71882067-71892565	+	-0.16543	0.0909054	-1.8198	0.0687889	0.999661	No	OK	101.449	114.226	88.6713	100.871	126.296	115.511	104.808	74.0684	87.1371
ENSMUSG00000022747	St3gal6	54613	ST3 beta-galactoside alpha-2,3-sialyltransferase 6	chr16:58470540-58523312	-	-0.131165	0.0720825	-1.81966	0.0688113	0.999661	No	OK	724.323	764.61	684.036	740.412	783.345	770.073	691.548	647.413	713.149
ENSMUSG00000079588	Tmem182	381339	transmembrane protein 182	chr1:40805600-40855267	+	0.106179	0.0583592	1.8194	0.06885	0.999661	No	OK	5467.5	5239.16	5695.84	5076.81	5431.5	5209.17	5771.01	5401.51	5915.01
ENSMUSG00000038168	P3h2	210530	prolyl 3-hydroxylase 2	chr16:25960322-26105784	-	-0.164112	0.0902078	-1.81927	0.0688703	0.999661	No	OK	80.1523	91.0102	69.2944	80.0726	96.078	96.8802	74.8631	67.6674	65.3528
ENSMUSG00000068923	Syt11	229521	synaptotagmin XI	chr3:88744700-88772599	-	-0.144431	0.07942	-1.81857	0.0689766	0.999661	No	OK	471.127	502.093	440.162	473.156	552.448	480.675	436.077	459.041	425.367
ENSMUSG00000026664	Phyh	16922	phytanoyl-CoA hydroxylase	chr2:4918995-4938743	+	0.110942	0.0610166	1.81822	0.0690309	0.999661	No	OK	13708.4	13103.5	14313.2	13550	13027.1	12733.5	14470.1	13122	15347.6
ENSMUSG00000038976	Ppp1r9b	217124	protein phosphatase 1, regulatory subunit 9B	chr11:94991211-95006898	+	-0.119015	0.0654598	-1.81815	0.0690418	0.999661	No	OK	1552	1627.57	1476.43	1550.5	1672.84	1659.38	1454.22	1554.52	1420.56
ENSMUSG00000033703	Fuk	234730	fucokinase	chr8:110882455-110902488	-	-0.162733	0.0895313	-1.81761	0.0691244	0.999661	No	OK	173.844	190.144	157.545	191.342	189.057	190.034	163.763	151.794	157.076
ENSMUSG00000047910	Pcdhb16	93887	protocadherin beta 16	chr18:37477767-37483037	+	-0.145635	0.0801752	-1.81646	0.0693002	0.999661	No	OK	41.4133	49.4524	33.3742	50.9553	52.6879	44.7139	26.2021	47.5501	26.3704
ENSMUSG00000005628	Tmod4	50874	tropomodulin 4	chr3:95124513-95129208	+	0.15215	0.0838236	1.81512	0.0695048	0.999661	No	OK	554.075	511.354	596.797	513.713	575.693	444.655	679.382	519.393	591.615
ENSMUSG00000020527	Myo19	66196	myosin XIX	chr11:84880219-84911131	+	-0.1632	0.0899266	-1.81481	0.0695525	0.999661	No	OK	94.9981	107.718	82.2781	111.27	103.826	108.059	62.6978	74.0684	110.068
ENSMUSG00000020547	Bzw2	66912	basic leucine zipper and W2 domains 2	chr12:36091834-36156825	-	0.111192	0.0612755	1.81462	0.0695827	0.999661	No	OK	4185.12	4000.16	4370.07	4156.5	3816	4027.98	4383.23	4116.74	4610.24
ENSMUSG00000028343	Erp44	76299	endoplasmic reticulum protein 44	chr4:48193330-48279589	-	0.124207	0.0684494	1.81458	0.069589	0.999661	No	OK	886.925	840.79	933.06	862.081	836.808	823.481	918.944	926.312	953.922
ENSMUSG00000023886	Smoc2	64074	SPARC related modular calcium binding 2	chr17:14279505-14404790	+	-0.119438	0.0658491	-1.81381	0.0697067	0.999661	No	OK	2105.16	2206.68	2003.64	2091.25	2413.57	2115.22	1999.78	1989.79	2021.35
ENSMUSG00000028639	Ybx1	22608	Y box protein 1	chr4:119277326-119294513	-	0.106556	0.0587757	1.81292	0.0698446	0.999661	No	OK	17330.1	16604.8	18055.4	16668.6	16712.1	16433.6	18540.8	16589.5	19036
ENSMUSG00000000340	Dbt	13171	dihydrolipoamide branched chain transacylase E2	chr3:116513078-116549981	+	0.125642	0.0693097	1.81277	0.0698675	0.999661	No	OK	2135.75	2023.96	2247.53	2147.4	1940.93	1983.56	2488.26	2174.5	2079.83
ENSMUSG00000038239	Hrc	15464	histidine rich calcium binding protein	chr7:45335268-45338972	+	0.0931274	0.0513857	1.81232	0.0699362	0.999661	No	OK	25969.4	25052.1	26886.7	25609.7	24816	24730.5	27264.2	26345.5	27050.3
ENSMUSG00000058690	Ccser2	72972	coiled-coil serine rich 2	chr14:36874935-36968764	-	-0.114238	0.0630659	-1.8114	0.0700786	0.999661	No	OK	5848.2	6116.65	5579.75	6131.27	6345.02	5873.67	5473.43	6075.44	5190.39
ENSMUSG00000030685	Kctd13	233877	potassium channel tetramerisation domain containing 13	chr7:126928878-126945609	+	0.164603	0.0909497	1.80982	0.0703238	0.999661	No	OK	150.568	134.671	166.465	151.826	137.918	114.269	173.121	160.024	166.248
ENSMUSG00000036992	Nxt1	56488	NTF2-related export protein 1	chr2:148672614-148676026	+	0.165019	0.0913335	1.80677	0.0707975	0.999661	No	OK	108.26	95.5561	120.964	87.3519	99.9521	99.3643	119.781	135.335	107.775
ENSMUSG00000042978	Sbk1	104175	SH3-binding kinase 1	chr7:126272618-126294999	+	-0.125955	0.0697418	-1.80601	0.0709163	0.999661	No	OK	3848.03	4051.19	3644.87	3567.91	4458.33	4127.34	3440.89	3830.52	3663.2
ENSMUSG00000014668	Chfr	231600	checkpoint with forkhead and ring finger domains	chr5:110135829-110171973	+	-0.152755	0.0845948	-1.80573	0.0709604	0.999661	No	OK	301.648	324.757	278.538	329.65	331.624	312.997	307.874	265.183	262.558
ENSMUSG00000005045	Chd5	269610	chromodomain helicase DNA binding protein 5	chr4:152338650-152390194	+	-0.101921	0.0564908	-1.8042	0.0712003	0.999661	No	OK	13.2498	17.7177	8.78195	18.7183	17.0461	17.3887	12.1652	11.8875	2.29308
ENSMUSG00000053886	Sh2d4a	72281	SH2 domain containing 4A	chr8:68276527-68347704	+	-0.157235	0.0871762	-1.80365	0.0712867	0.999661	No	OK	252.153	272.82	231.486	257.896	283.585	276.978	233.947	204.831	255.679
ENSMUSG00000028873	Cdca8	52276	cell division cycle associated 8	chr4:124918464-124936917	-	0.0979183	0.0543283	1.80234	0.0714912	0.999661	No	OK	10.7091	7.04413	14.3742	6.23942	6.19858	8.69437	14.0368	11.8875	17.1981
ENSMUSG00000050931	Sgms2	74442	sphingomyelin synthase 2	chr3:131318985-131344923	-	-0.148089	0.0821882	-1.80182	0.0715735	0.999661	No	OK	45.5844	53.7743	37.3944	38.4765	61.9858	60.8606	42.1105	31.0904	38.9824
ENSMUSG00000024697	Gna14	14675	guanine nucleotide binding protein, alpha 14	chr19:16435666-16610818	+	-0.0979255	0.0543522	-1.80168	0.071595	0.999661	No	OK	11.3941	15.2517	7.53647	17.6784	13.172	14.9046	7.48631	3.6577	11.4654
ENSMUSG00000032384	Csnk1g1	214897	casein kinase 1, gamma 1	chr9:65909009-66045014	+	-0.156877	0.087153	-1.80002	0.0718579	0.999661	No	OK	293.27	318.329	268.21	367.086	277.386	310.513	284.48	272.499	247.653
ENSMUSG00000056666	Retsat	67442	retinol saturase (all trans retinol 13,14 reductase)	chr6:72598627-72607488	+	0.125019	0.0694653	1.79973	0.0719026	0.999661	No	OK	1815.35	1718.8	1911.89	1697.12	1890.57	1568.71	1861.28	2013.56	1860.84
ENSMUSG00000024082	Ndufaf7	73694	NADH dehydrogenase (ubiquinone) 1 alpha subcomplex assembly factor 7	chr17:78937134-78948052	+	0.134986	0.0750151	1.79945	0.0719476	0.999661	No	OK	676.513	636.153	716.873	616.663	626.056	665.741	712.135	661.129	777.355
ENSMUSG00000064115	Cadm2	239857	cell adhesion molecule 2	chr16:66655420-67620908	-	0.11755	0.0653266	1.79942	0.071953	0.999661	No	OK	19.9075	14.4265	25.3885	20.7981	16.2713	6.21027	29.0094	26.5183	20.6377
ENSMUSG00000018372	Cep95	320162	centrosomal protein 95	chr11:106789251-106818861	+	0.164283	0.0913088	1.7992	0.071987	0.999661	No	OK	140.988	125.935	156.041	135.188	108.475	134.142	134.754	163.682	169.688
ENSMUSG00000022114	Spry2	24064	sprouty homolog 2 (Drosophila)	chr14:105891946-105896819	-	0.148619	0.0826634	1.79788	0.0721959	0.999661	No	OK	351.449	325.851	377.047	329.65	320.002	327.902	354.664	360.283	416.194
ENSMUSG00000013822	Elof1	66126	ELF1 homolog, elongation factor 1	chr9:22112988-22114169	-	0.148075	0.0823674	1.79774	0.0722177	0.999661	No	OK	457.743	424.208	491.279	426.361	433.9	412.362	444.5	457.212	572.124
ENSMUSG00000071347	C1qtnf9	239126	C1q and tumor necrosis factor related protein 9	chr14:60768133-60780869	+	0.142096	0.0790691	1.79711	0.0723181	0.999661	No	OK	901.178	841.462	960.894	798.646	872.45	853.291	803.842	993.065	1085.77
ENSMUSG00000007987	Ift22	67286	intraflagellar transport 22	chr5:136908149-136913244	+	0.160931	0.0896354	1.7954	0.0725908	0.999661	No	OK	187.719	170.683	204.755	175.744	154.964	181.34	223.653	191.115	199.498
ENSMUSG00000085457	1110046J04Rik	68808	RIKEN cDNA 1110046J04 gene	chr13:33936031-33960181	+	-0.103593	0.0577391	-1.79416	0.0727871	0.999661	No	OK	12.66	16.5572	8.76283	16.6385	19.3706	13.6626	8.4221	6.40097	11.4654
ENSMUSG00000022553	Maf1	68877	MAF1 homolog, negative regulator of RNA polymerase III	chr15:76351293-76354378	+	0.113336	0.063205	1.79315	0.0729497	0.999661	No	OK	2317.82	2211.46	2424.18	2141.16	2250.08	2243.15	2372.22	2312.58	2587.74
ENSMUSG00000038900	Rpl12	269261	ribosomal protein L12	chr2:32961711-32964045	+	0.119514	0.0666582	1.79294	0.0729825	0.999661	No	OK	3516.27	3342.68	3689.87	3347.45	3351.88	3328.7	3790.88	3277.3	4001.43
ENSMUSG00000028088	Fmo5	14263	flavin containing monooxygenase 5	chr3:97628803-97655287	+	0.137721	0.0768147	1.7929	0.0729897	0.999661	No	OK	533.543	500.628	566.459	461.717	522.23	517.936	574.574	582.488	542.314
ENSMUSG00000029547	Ints1	68510	integrator complex subunit 1	chr5:139751281-139775678	-	-0.117873	0.065805	-1.79125	0.0732538	0.999661	No	OK	1428.81	1498.23	1359.4	1491.22	1468.29	1535.18	1296.07	1442.96	1339.16
ENSMUSG00000039474	Wfs1	22393	Wolfram syndrome 1 homolog (human)	chr5:36966103-36988982	-	-0.122034	0.0681365	-1.79102	0.0732898	0.999661	No	OK	3538.82	3718.57	3359.07	3546.07	3846.22	3763.42	3130.21	3771.09	3175.92
ENSMUSG00000016995	Matn4	17183	matrilin 4	chr2:164389392-164404818	-	-0.0943571	0.052691	-1.79076	0.0733315	0.999661	No	OK	10.6477	14.3172	6.97818	17.6784	17.8209	7.45232	4.67894	8.22982	8.02579
ENSMUSG00000006333	Rps9	76846	ribosomal protein S9	chr7:3704040-3706897	+	0.117242	0.0654793	1.79052	0.0733708	0.999661	No	OK	5926.55	5642.28	6210.82	5722.59	5605.06	5599.18	6338.1	5524.04	6770.33
ENSMUSG00000024084	Qpct	70536	glutaminyl-peptide cyclotransferase (glutaminyl cyclase)	chr17:79051905-79090378	+	-0.162069	0.0905182	-1.79046	0.0733806	0.999661	No	OK	98.5822	110.993	86.1715	88.3919	134.044	110.543	75.7989	88.6992	94.0164
ENSMUSG00000007610	Gtpbp3	70359	GTP binding protein 3	chr8:71488102-71493400	+	0.142386	0.0795854	1.7891	0.0735987	0.999661	No	OK	457.429	427.36	487.498	433.64	432.351	416.088	535.271	480.073	447.151
ENSMUSG00000028556	Dock7	67299	dedicator of cytokinesis 7	chr4:98936658-99120915	-	-0.150917	0.0843641	-1.78888	0.0736342	0.999661	No	OK	409.083	441.052	377.115	408.682	405.232	509.242	373.38	415.149	342.816
ENSMUSG00000025790	Slco3a1	108116	solute carrier organic anion transporter family, member 3a1	chr7:74281915-74554780	-	0.10827	0.0605249	1.78886	0.073638	0.999661	No	OK	3198.48	3061.79	3335.16	3120.75	3061.32	3003.29	3459.61	3418.12	3127.76
ENSMUSG00000078779	Zfp59	22717	zinc finger protein 59	chr7:27838583-27856774	+	-0.161501	0.0903083	-1.78833	0.073723	0.999661	No	OK	87.5837	98.9296	76.2378	103.99	98.4024	94.3961	83.2852	59.4376	85.9906
ENSMUSG00000025855	Prkar1b	19085	protein kinase, cAMP dependent regulatory, type I beta	chr5:139017303-139129752	-	-0.152543	0.0853018	-1.78828	0.0737315	0.999661	No	OK	50.9095	59.5333	42.2856	55.1149	52.6879	70.7971	43.9821	43.8924	38.9824
ENSMUSG00000031387	Renbp	19703	renin binding protein	chrX:73922120-73930850	-	-0.15417	0.0862297	-1.7879	0.0737921	0.999661	No	OK	53.6321	62.2425	45.0218	60.3144	64.3102	62.1027	43.0463	53.0366	38.9824
ENSMUSG00000018809	Smyd4	319822	SET and MYND domain containing 4	chr11:75348432-75405705	+	0.159017	0.0889755	1.7872	0.0739059	0.999661	No	OK	211.848	192.775	230.921	205.901	183.633	188.792	240.498	201.173	251.093
ENSMUSG00000060923	Acyp2	75572	acylphosphatase 2, muscle type	chr11:30505991-30649396	-	0.147324	0.0824367	1.78712	0.0739182	0.999661	No	OK	1760.65	1634.87	1886.43	1853.11	1516.33	1535.18	2011.95	1503.31	2144.03
ENSMUSG00000025170	Rab40b	217371	Rab40B, member RAS oncogene family	chr11:121356120-121388251	-	0.163196	0.0913415	1.78665	0.0739934	0.999661	No	OK	155.241	137.724	172.758	170.544	102.277	140.352	200.259	160.939	157.076
ENSMUSG00000037936	Scarb1	20778	scavenger receptor class B, member 1	chr5:125277086-125341094	-	-0.131448	0.0735802	-1.78646	0.0740256	0.999661	No	OK	689.748	729.072	650.425	702.975	747.703	736.538	609.198	693.134	648.942
ENSMUSG00000003585	Sec14l2	67815	SEC14-like lipid binding 2	chr11:4097039-4118729	-	-0.102338	0.0572979	-1.78607	0.0740886	0.999661	No	OK	12.2406	16.1148	8.3664	18.7183	14.7216	14.9046	6.55052	8.22982	10.3189
ENSMUSG00000032501	Trib1	211770	tribbles pseudokinase 1	chr15:59648653-59657099	+	-0.152003	0.085107	-1.78602	0.0740961	0.999661	No	OK	657.26	707.172	607.349	629.142	798.067	694.308	485.674	683.99	652.382
ENSMUSG00000068606	Gm4841	225594	predicted gene 4841	chr18:60268300-60273267	-	0.0654968	0.0366823	1.78552	0.0741778	0.999661	No	OK	23.3374	10.8645	35.8104	13.5188	11.6223	7.45232	76.7347	10.0587	20.6377
ENSMUSG00000028289	Epha7	13841	Eph receptor A7	chr4:28813130-28967503	+	0.162867	0.0912372	1.78509	0.0742465	0.999661	No	OK	168.437	151.187	185.687	137.267	144.892	171.403	208.681	203.917	144.464
ENSMUSG00000002010	Idh3g	15929	isocitrate dehydrogenase 3 (NAD+), gamma	chrX:73778962-73786897	-	0.0980153	0.0549104	1.78501	0.0742605	0.999661	No	OK	14201.3	13665.4	14737.1	14278.9	13232.4	13485	14962.3	14243.1	15005.9
ENSMUSG00000019978	Epb41l2	13822	erythrocyte membrane protein band 4.1 like 2	chr10:25359797-25523518	+	-0.125753	0.070461	-1.78471	0.0743079	0.999661	No	OK	1009.57	1063.59	955.542	1034.7	1063.06	1093.01	890.871	1033.3	942.457
ENSMUSG00000022336	Eif3e	16341	eukaryotic translation initiation factor 3, subunit E	chr15:43250039-43282736	-	0.112691	0.0631461	1.78461	0.0743243	0.999661	No	OK	1900.27	1813	1987.54	1844.79	1885.14	1709.07	1965.16	1966.93	2030.52
ENSMUSG00000029636	Wasf3	245880	WAS protein family, member 3	chr5:146385005-146471125	+	-0.136617	0.0765561	-1.78453	0.0743376	0.999661	No	OK	39.4698	47.8458	31.0939	27.0375	51.9131	64.5868	37.4315	32.9193	22.9308
ENSMUSG00000021917	Spcs1	69019	signal peptidase complex subunit 1 homolog (S. cerevisiae)	chr14:30999825-31001666	-	0.127077	0.0712121	1.78448	0.0743449	0.999661	No	OK	1155.25	1092.29	1218.22	1125.18	1072.35	1079.34	1241.79	1095.48	1317.38
ENSMUSG00000031644	Nek1	18004	NIMA (never in mitosis gene a)-related expressed kinase 1	chr8:60993192-61131346	+	-0.148623	0.0833001	-1.78419	0.0743933	0.999661	No	OK	435.423	467.294	403.551	449.239	500.535	452.107	452.922	416.063	341.669
ENSMUSG00000020905	Usp43	216835	ubiquitin specific peptidase 43	chr11:67854522-67922153	-	-0.154291	0.0864796	-1.78413	0.0744031	0.999661	No	OK	55.3176	64.0587	46.5765	53.0351	65.8599	73.2812	45.8536	45.7212	48.1547
ENSMUSG00000056938	Acbd4	67131	acyl-Coenzyme A binding domain containing 4	chr11:103101687-103112199	+	0.148022	0.0829723	1.784	0.0744244	0.999661	No	OK	335.557	311.553	359.56	331.729	293.658	309.271	377.123	339.252	362.307
ENSMUSG00000031111	Igsf1	209268	immunoglobulin superfamily, member 1	chrX:49786348-49795364	-	-0.131544	0.0737727	-1.7831	0.07457	0.999661	No	OK	986.022	1041.32	930.722	1023.27	1109.55	991.159	966.669	830.298	995.198
ENSMUSG00000057914	Cacnb2	12296	calcium channel, voltage-dependent, beta 2 subunit	chr2:14873655-14987908	+	0.111296	0.0624364	1.78255	0.0746596	0.999661	No	OK	1813.06	1731.9	1894.22	1764.72	1741.8	1689.19	1955.8	1822.45	1904.4
ENSMUSG00000037573	Tob1	22057	transducer of ErbB-2.1	chr11:94211453-94215492	+	0.122015	0.0685088	1.78102	0.0749095	0.999661	No	OK	1472.6	1397.05	1548.15	1408.03	1409.4	1373.71	1605.81	1399.07	1639.55
ENSMUSG00000048007	Timm8a1	30058	translocase of inner mitochondrial membrane 8A1	chr10:11609223-11610438	+	0.139159	0.0781638	1.78035	0.0750182	0.999661	No	OK	45.6448	36.0003	55.2893	40.5563	48.8138	18.6308	45.8536	46.6357	73.3786
ENSMUSG00000007739	Cct4	12464	chaperonin containing Tcp1, subunit 4 (delta)	chr11:22990592-23003336	+	0.112421	0.0631516	1.78017	0.0750479	0.999661	No	OK	2692.75	2569.96	2815.55	2484.33	2757.59	2467.96	2745.6	2920.67	2780.36
ENSMUSG00000056749	Nfil3	18030	nuclear factor, interleukin 3, regulated	chr13:52967208-52981039	-	0.159887	0.0898255	1.77997	0.0750805	0.999661	No	OK	231.631	209.273	253.988	200.702	243.294	183.824	216.167	284.386	261.411
ENSMUSG00000063108	Zfp26	22688	zinc finger protein 26	chr9:20428317-20460160	-	-0.159136	0.0894109	-1.77983	0.0751042	0.999661	No	OK	197.133	215.647	178.619	212.14	203.778	231.022	199.323	178.313	158.223
ENSMUSG00000108322	5430431A17Rik	71368	RIKEN cDNA 5430431A17 gene	chr7:44484516-44485413	+	-0.158954	0.0893196	-1.77961	0.0751395	0.999661	No	OK	72.0075	82.1582	61.8567	73.8332	84.4556	88.1858	70.1841	60.352	55.034
ENSMUSG00000029642	Polr1d	20018	polymerase (RNA) I polypeptide D	chr5:147077345-147079086	+	0.129983	0.0730436	1.77953	0.0751529	0.999661	No	OK	847.273	799.127	895.418	798.646	792.643	806.093	844.081	850.415	991.758
ENSMUSG00000048832	Vps37c	107305	vacuolar protein sorting 37C	chr19:10688814-10714419	+	-0.135506	0.0761693	-1.77901	0.0752385	0.999661	No	OK	703.307	745.517	661.096	666.579	813.563	756.411	661.602	687.647	634.037
ENSMUSG00000030116	Mfap5	50530	microfibrillar associated protein 5	chr6:122513675-122529287	+	-0.151147	0.0849753	-1.77872	0.0752862	0.999661	No	OK	377.594	439.611	315.577	313.011	540.051	465.77	256.406	338.337	351.988
ENSMUSG00000051067	Lingo3	237403	leucine rich repeat and Ig domain containing 3	chr10:80832800-80844039	-	0.153326	0.0862087	1.77854	0.0753151	0.999661	No	OK	626.707	576.847	676.567	695.696	545.475	489.369	795.42	625.466	608.813
ENSMUSG00000026471	Mr1	15064	major histocompatibility complex, class I-related	chr1:155127877-155146780	-	-0.142564	0.0801834	-1.77797	0.0754089	0.999661	No	OK	398.14	424.927	371.354	455.478	404.457	414.846	374.315	374	365.747
ENSMUSG00000032306	Mpi	110119	mannose phosphate isomerase	chr9:57544267-57552752	-	0.128991	0.0725535	1.77788	0.0754239	0.999661	No	OK	2704.06	2553.95	2854.18	2760.95	2354.68	2546.21	2985.17	2495.46	3081.9
ENSMUSG00000064210	Ano6	105722	anoctamin 6	chr15:95790842-95975472	+	-0.141608	0.0796611	-1.77763	0.0754639	0.999661	No	OK	675.387	720.872	629.903	662.419	684.168	816.029	593.29	701.364	595.055
ENSMUSG00000055128	Cgrrf1	68755	cell growth regulator with ring finger domain 1	chr14:46832243-46854190	+	0.146461	0.0825045	1.77519	0.0758659	0.999661	No	OK	487.077	452.208	521.947	481.476	429.251	445.897	515.619	451.726	598.495
ENSMUSG00000043448	Gjc2	118454	gap junction protein, gamma 2	chr11:59175563-59183213	-	0.120792	0.0680539	1.77494	0.0759073	0.999661	No	OK	20.6383	15.3474	25.9291	14.5587	17.8209	13.6626	18.7158	29.2616	29.8101
ENSMUSG00000097915	A330009N23Rik	380977	RIKEN cDNA A330009N23 gene	chr15:101221190-101224121	-	0.119504	0.0673387	1.77467	0.0759519	0.999661	No	OK	20.4872	15.2726	25.7017	19.7582	12.3972	13.6626	18.7158	27.4327	30.9566
ENSMUSG00000006418	Rnf114	81018	ring finger protein 114	chr2:167492644-167516166	+	0.117849	0.0664428	1.7737	0.0761132	0.999661	No	OK	1953.47	1857.79	2049.15	1795.91	1941.7	1835.76	2059.67	1895.6	2192.19
ENSMUSG00000008658	Rbfox1	268859	RNA binding protein, fox-1 homolog (C. elegans) 1	chr16:5884792-7412480	+	0.131622	0.0742104	1.77363	0.0761239	0.999661	No	OK	1115.3	1051.27	1179.33	1061.74	1078.55	1013.52	1333.5	1148.52	1055.96
ENSMUSG00000037996	Slc24a2	76376	solute carrier family 24 (sodium/potassium/calcium exchanger), member 2	chr4:86983125-87227963	-	-0.152661	0.0861304	-1.77244	0.0763214	0.999661	No	OK	61.5873	71.3724	51.8023	55.1149	72.0585	86.9437	40.2389	56.6943	58.4736
ENSMUSG00000059981	Taok2	381921	TAO kinase 2	chr7:126869502-126884967	-	-0.116133	0.0655244	-1.77237	0.0763333	0.999661	No	OK	1487.6	1557.63	1417.57	1498.5	1644.17	1530.21	1394.32	1472.22	1386.17
ENSMUSG00000052698	Tln2	70549	talin 2	chr9:67217084-67559703	-	-0.109872	0.0620091	-1.77187	0.0764154	0.999661	No	OK	3164.52	3303.86	3025.19	3192.51	3358.08	3361	2953.35	3239.81	2882.4
ENSMUSG00000021508	Cxcl14	57266	chemokine (C-X-C motif) ligand 14	chr13:56288642-56296551	-	0.139169	0.0785712	1.77124	0.0765206	0.999661	No	OK	548.863	441.626	656.099	587.546	320.002	417.33	587.675	834.87	545.754
ENSMUSG00000033268	Duox1	99439	dual oxidase 1	chr2:122315671-122347972	+	-0.100855	0.0569583	-1.77069	0.0766125	0.999661	No	OK	12.7301	16.6949	8.76527	17.6784	22.4698	9.93643	9.35788	10.0587	6.87925
ENSMUSG00000062328	Rpl17	319195	ribosomal protein L17	chr18:75000476-75003381	+	0.131882	0.0744879	1.77051	0.0766417	0.999661	No	OK	3536.99	3331.56	3742.43	3418.16	3293.77	3282.75	3648.64	3206.89	4371.76
ENSMUSG00000021759	Plpp1	19012	phospholipid phosphatase 1	chr13:112800776-112867894	+	-0.123764	0.0699111	-1.77031	0.0766761	0.999661	No	OK	897.329	943.567	851.092	934.874	994.097	901.731	838.466	882.42	832.389
ENSMUSG00000061983	Rps12	20042	ribosomal protein S12	chr10:23785182-23787209	-	0.123289	0.0696737	1.76952	0.0768076	0.999661	No	OK	3150.84	2987.02	3314.67	3070.84	2911.78	2978.44	3422.18	2889.58	3632.24
ENSMUSG00000024659	Anxa1	16952	annexin A1	chr19:20373433-20390671	-	-0.139728	0.0789693	-1.7694	0.076827	0.999661	No	OK	502.574	534.388	470.761	510.593	560.971	531.599	422.041	493.789	496.452
ENSMUSG00000004056	Akt2	11652	thymoma viral proto-oncogene 2	chr7:27591551-27640826	+	0.102576	0.0579786	1.76921	0.0768593	0.999661	No	OK	4433.43	4254.83	4612.03	4388.4	4363.02	4013.07	4641.51	4623.33	4571.26
ENSMUSG00000028364	Tnc	21923	tenascin C	chr4:63959784-64047015	-	-0.101244	0.0572316	-1.76902	0.0768903	0.999661	No	OK	18.814	24.842	12.786	9.35914	21.695	43.4719	5.61473	15.5452	17.1981
ENSMUSG00000004317	Clcn5	12728	chloride channel, voltage-sensitive 5	chrX:7158411-7188714	-	-0.155245	0.08777	-1.76877	0.0769317	0.999661	No	OK	69.4029	80.216	58.5898	80.0726	61.211	99.3643	61.762	61.2665	52.7409
ENSMUSG00000039519	Cyp7b1	13123	cytochrome P450, family 7, subfamily b, polypeptide 1	chr3:18071949-18243338	-	0.0932471	0.0527196	1.76874	0.0769376	0.999661	No	OK	10.7273	6.88157	14.5731	3.11971	10.0727	7.45232	10.2937	17.3741	16.0516
ENSMUSG00000041132	N4bp2l1	100637	NEDD4 binding protein 2-like 1	chr5:150571642-150594525	-	0.142081	0.0803424	1.76845	0.0769857	0.999661	No	OK	50.5298	41.5109	59.5486	39.5164	34.0922	50.9242	59.8905	83.2126	35.5428
ENSMUSG00000001555	Fkbp10	14230	FK506 binding protein 10	chr11:100415693-100424840	+	0.121473	0.0686897	1.76843	0.0769888	0.999661	No	OK	848.405	805.617	891.192	793.447	801.166	822.239	883.384	901.623	888.569
ENSMUSG00000073728	Tmem51os1	100038693	Tmem51 opposite strand 1	chr4:142084297-142088101	+	0.0917957	0.0519372	1.76744	0.0771549	0.999661	No	OK	12.9858	8.46735	17.5043	1.0399	6.9734	17.3887	14.0368	15.5452	22.9308
ENSMUSG00000070737	Tmem35b	100039968	transmembrane protein 35B	chr4:127126042-127129660	+	-0.11541	0.0653297	-1.76658	0.0772985	0.999661	No	OK	22.0284	27.7644	16.2924	31.1971	37.1915	14.9046	16.8442	22.8606	9.17233
ENSMUSG00000026504	Sdccag8	76816	serologically defined colon cancer antigen 8	chr1:176814659-177020432	+	0.160387	0.0908224	1.76594	0.0774062	0.999661	No	OK	170.045	152.773	187.316	175.744	159.613	122.963	198.387	189.286	174.274
ENSMUSG00000066735	Vkorc1l1	69568	vitamin K epoxide reductase complex, subunit 1-like 1	chr5:129942108-129986692	+	0.132738	0.0751692	1.76585	0.0774202	0.999661	No	OK	658.007	618.553	697.46	654.1	643.877	557.682	672.832	704.107	715.442
ENSMUSG00000024885	Aldh3b1	67689	aldehyde dehydrogenase 3 family, member B1	chr19:3913490-3929716	-	-0.142647	0.0808461	-1.76443	0.0776604	0.999661	No	OK	39.3083	46.5049	32.1117	50.9553	48.8138	39.7457	40.2389	27.4327	28.6635
ENSMUSG00000028044	Cks1b	54124	CDC28 protein kinase 1b	chr3:89415471-89418291	-	0.156322	0.0886085	1.76418	0.0777011	0.999661	No	OK	71.1597	60.9414	81.3781	54.075	60.4361	68.3129	66.441	81.3838	96.3095
ENSMUSG00000068922	Msto1	229524	misato 1, mitochondrial distribution and morphology regulator	chr3:88909615-88913950	-	-0.146991	0.083344	-1.76366	0.0777886	0.999661	No	OK	329.739	353.128	306.35	323.41	381.987	353.985	301.324	308.161	309.566
ENSMUSG00000063275	Hacd1	30963	3-hydroxyacyl-CoA dehydratase 1	chr2:14026830-14056035	-	-0.133301	0.0755879	-1.76352	0.0778122	0.999661	No	OK	722.664	764.508	680.819	733.132	790.319	770.073	642.887	638.268	761.303
ENSMUSG00000001029	Icam2	15896	intercellular adhesion molecule 2	chr11:106377655-106382781	-	0.142543	0.0808356	1.76337	0.0778373	0.999661	No	OK	387.378	360.831	413.925	351.488	381.987	349.017	434.206	391.374	416.194
ENSMUSG00000033032	Afap1l1	106877	actin filament associated protein 1-like 1	chr18:61730261-61786662	-	-0.117198	0.0664846	-1.76279	0.0779366	0.999661	No	OK	2666.71	2793.41	2540.01	2749.51	3031.1	2599.62	2392.81	2569.53	2657.68
ENSMUSG00000038855	Itpkb	320404	inositol 1,4,5-trisphosphate 3-kinase B	chr1:180330475-180423659	+	-0.131046	0.074363	-1.76225	0.0780276	0.999661	No	OK	2662.88	2817.48	2508.28	2682.95	2553.81	3215.68	2748.41	2479.92	2296.52
ENSMUSG00000020099	Unc5b	107449	unc-5 netrin receptor B	chr10:60762594-60831581	-	-0.149361	0.084779	-1.76177	0.0781081	0.999661	No	OK	550.583	593.119	508.048	604.184	557.872	617.301	568.959	559.628	395.557
ENSMUSG00000024544	Ldlrad4	52662	low density lipoprotein receptor class A domain containing 4	chr18:67933256-68255549	+	-0.156132	0.0886484	-1.76126	0.0781951	0.999661	No	OK	264.605	287.985	241.225	284.934	292.108	286.914	229.268	292.616	201.791
ENSMUSG00000022969	Il10rb	16155	interleukin 10 receptor, beta	chr16:91406234-91425834	+	0.12017	0.0682497	1.76074	0.0782823	0.999661	No	OK	2001.8	1901.44	2102.16	1894.71	1853.37	1956.23	2080.26	1914.81	2311.43
ENSMUSG00000061086	Myl4	17896	myosin, light polypeptide 4	chr11:104550662-104587219	+	-0.060115	0.0341455	-1.76055	0.0783139	0.999661	No	OK	945.911	1484	407.825	1968.54	2240.01	243.442	265.764	707.765	249.946
ENSMUSG00000053175	Bcl3	12051	B cell leukemia/lymphoma 3	chr7:19808461-19822755	-	0.146645	0.0832975	1.7605	0.0783227	0.999661	No	OK	63.1527	52.9065	73.3989	56.1548	31.7677	70.7971	63.6336	92.3569	64.2063
ENSMUSG00000020990	Cdkl1	71091	cyclin-dependent kinase-like 1 (CDC2-related kinase)	chr12:69746847-69790707	-	-0.159921	0.0909131	-1.75906	0.0785675	0.999661	No	OK	180.171	198.041	162.301	230.859	184.408	178.856	134.754	170.997	181.154
ENSMUSG00000004127	Trmt10a	108943	tRNA methyltransferase 10A	chr3:138143537-138159820	+	-0.148905	0.084656	-1.75894	0.0785873	0.999661	No	OK	46.7357	54.3351	39.1364	53.0351	56.562	53.4083	40.2389	34.7481	42.422
ENSMUSG00000019558	Slc6a8	102857	solute carrier family 6 (neurotransmitter transporter, creatine), member 8	chrX:73673132-73682500	+	-0.127707	0.0726126	-1.75874	0.0786211	0.999661	No	OK	6075.04	6408.37	5741.72	5741.31	7293.4	6190.39	5359.26	6313.19	5552.7
ENSMUSG00000000142	Axin2	12006	axin 2	chr11:108920348-108950781	+	-0.160704	0.0913937	-1.75837	0.0786846	0.999661	No	OK	143.912	160.784	127.039	167.425	128.62	186.308	146.919	125.276	108.921
ENSMUSG00000056608	Chd9	109151	chromodomain helicase DNA binding protein 9	chr8:90932248-91054508	+	-0.136571	0.0776806	-1.75811	0.0787282	0.999661	No	OK	702.244	746.875	657.613	742.492	708.187	789.946	651.309	737.941	583.589
ENSMUSG00000022620	Arsa	11883	arylsulfatase A	chr15:89472475-89477424	-	-0.151	0.0859029	-1.7578	0.0787823	0.999661	No	OK	322.822	347.28	298.364	305.732	392.06	344.049	272.314	306.332	316.445
ENSMUSG00000001506	Col1a1	12842	collagen, type I, alpha 1	chr11:94936223-94953042	+	-0.150518	0.0856722	-1.75691	0.078933	0.999661	No	OK	2017.59	2338.83	1696.34	2009.09	2515.85	2491.56	1391.52	2267.77	1429.74
ENSMUSG00000020424	Gatsl3	71962	GATS protein-like 3	chr11:4218250-4222409	+	-0.159887	0.0910487	-1.75606	0.0790776	0.999661	No	OK	133.626	149.166	118.086	164.305	162.713	120.479	87.0283	121.618	145.611
ENSMUSG00000004187	Kifc2	16581	kinesin family member C2	chr15:76660640-76668196	+	-0.158572	0.0903497	-1.75509	0.0792434	0.999661	No	OK	176.866	193.847	159.885	214.22	173.56	193.76	169.378	141.736	168.542
ENSMUSG00000037519	Ppfia1	233977	protein tyrosine phosphatase, receptor type, f polypeptide (PTPRF), interacting protein (liprin), alpha 1	chr7:144476754-144553729	-	-0.141853	0.0808413	-1.75471	0.0793097	0.999661	No	OK	949.902	1013.82	885.986	863.12	1028.19	1150.14	776.704	967.461	913.793
ENSMUSG00000011179	Odc1	18263	ornithine decarboxylase, structural 1	chr12:17544872-17551502	+	-0.120395	0.0686156	-1.75463	0.079322	0.999661	No	OK	1216.71	1277.3	1156.13	1366.43	1248.24	1217.21	1136.98	1113.77	1217.63
ENSMUSG00000037533	Rapgef6	192786	Rap guanine nucleotide exchange factor (GEF) 6	chr11:54596145-54638864	+	-0.138963	0.0792199	-1.75414	0.0794057	0.999661	No	OK	693.983	738.725	649.241	644.741	780.246	791.188	607.327	717.823	622.572
ENSMUSG00000022914	Brwd1	93871	bromodomain and WD repeat domain containing 1	chr16:96001547-96082428	-	-0.114083	0.0650692	-1.75326	0.0795579	0.999661	No	OK	1216.39	1272.96	1159.82	1270.76	1286.2	1261.93	1164.12	1190.58	1124.76
ENSMUSG00000022013	Dnajc15	66148	DnaJ heat shock protein family (Hsp40) member C15	chr14:77826216-77874917	-	0.130716	0.0745954	1.75234	0.0797157	0.999661	No	OK	1793.29	1689.72	1896.85	1768.88	1643.4	1656.9	1896.84	1635.91	2157.79
ENSMUSG00000006219	Fblim1	74202	filamin binding LIM protein 1	chr4:141576061-141599924	-	-0.0977437	0.055794	-1.75187	0.0797969	0.999661	No	OK	7710.6	8001.23	7419.97	8131.01	7974.47	7898.22	7424.55	7081.3	7754.06
ENSMUSG00000039994	Timeless	21853	timeless circadian clock 1	chr10:128238065-128252941	+	-0.158953	0.0907773	-1.75102	0.0799421	0.999661	No	OK	198.582	217.925	179.239	175.744	249.493	228.538	158.148	203.002	176.567
ENSMUSG00000039891	Txlnb	378431	taxilin beta	chr10:17796218-17845663	+	0.107965	0.0616594	1.75099	0.0799474	0.999661	No	OK	18967.4	18151.7	19783	17675.3	18539.2	18240.8	19160.3	21734	18454.7
ENSMUSG00000063558	Aox1	11761	aldehyde oxidase 1	chr1:58029968-58106410	+	0.141535	0.0808607	1.75035	0.0800574	0.999661	No	OK	1002.45	936.131	1068.77	902.637	915.84	989.917	921.752	1284.77	999.784
ENSMUSG00000027566	Psma7	26444	proteasome (prosome, macropain) subunit, alpha type 7	chr2:180036366-180042464	-	0.120225	0.0686901	1.75026	0.0800739	0.999661	No	OK	2044.75	1941.29	2148.2	2051.73	1958.75	1813.4	2262.74	1949.55	2232.32
ENSMUSG00000012519	Mlkl	74568	mixed lineage kinase domain-like	chr8:111311797-111338205	-	-0.147316	0.0841995	-1.7496	0.0801868	0.999661	No	OK	48.1348	56.2046	40.065	45.7558	55.7872	67.0709	42.1105	35.6626	42.422
ENSMUSG00000022216	Psme1	19186	proteasome (prosome, macropain) activator subunit 1 (PA28 alpha)	chr14:55578493-55581527	+	0.124516	0.0711815	1.74927	0.0802442	0.999661	No	OK	2405.63	2277.1	2534.16	2344.98	2290.37	2195.95	2552.83	2221.14	2828.52
ENSMUSG00000028868	Wasf2	242687	WAS protein family, member 2	chr4:133130632-133198330	+	-0.14271	0.0816086	-1.74872	0.0803403	0.999661	No	OK	1804.7	1926.98	1682.43	1815.67	2052.5	1912.76	1311.04	1902.92	1833.32
ENSMUSG00000028420	Tmem38b	52076	transmembrane protein 38B	chr4:53826044-53862018	+	0.131198	0.0750532	1.74807	0.0804528	0.999661	No	OK	997.588	939.11	1056.07	1032.62	972.402	812.303	1102.36	1044.27	1021.57
ENSMUSG00000020681	Ace	11421	angiotensin I converting enzyme (peptidyl-dipeptidase A) 1	chr11:105967944-105989964	+	-0.143228	0.0819825	-1.74706	0.0806269	0.999661	No	OK	1500.59	1603.13	1398.06	1348.76	1750.32	1710.31	1160.38	1476.8	1557
ENSMUSG00000032402	Smad3	17127	SMAD family member 3	chr9:63646766-63757994	-	-0.139575	0.0799152	-1.74654	0.0807169	0.999661	No	OK	556.557	593.156	519.958	531.391	593.514	654.562	566.152	480.073	513.65
ENSMUSG00000039001	Rps21	66481	ribosomal protein S21	chr2:180257378-180258444	+	0.12082	0.0692073	1.74577	0.0808513	0.999661	No	OK	2424.85	2302.2	2547.5	2301.31	2179.57	2425.73	2494.81	2327.21	2820.49
ENSMUSG00000041415	Dicer1	192119	dicer 1, ribonuclease type III	chr12:104687741-104751952	-	-0.129966	0.0744479	-1.74574	0.0808568	0.999661	No	OK	1029.31	1089.34	969.283	1131.42	1002.62	1133.99	994.743	1049.76	863.346
ENSMUSG00000055865	Fam19a3	329731	family with sequence similarity 19, member A3	chr3:104767404-104777547	-	-0.158645	0.09096	-1.74412	0.0811387	0.999661	No	OK	100.921	112.715	89.1265	97.751	134.819	105.575	83.2852	87.7848	96.3095
ENSMUSG00000021613	Hapln1	12950	hyaluronan and proteoglycan link protein 1	chr13:89540635-89611832	+	-0.0751643	0.0431165	-1.74328	0.081284	0.999661	No	OK	10.0666	14.2362	5.89701	12.4788	24.0195	6.21027	1.87158	0.914425	14.905
ENSMUSG00000029581	Fscn1	14086	fascin actin-bundling protein 1	chr5:142960354-142973189	+	-0.146234	0.0839882	-1.74112	0.081662	0.999661	No	OK	589.459	632.164	546.754	544.91	701.989	649.594	493.161	639.183	507.918
ENSMUSG00000033715	Akr1c14	105387	aldo-keto reductase family 1, member C14	chr13:4059590-4090422	+	-0.156248	0.0897577	-1.74077	0.0817235	0.999661	No	OK	200.042	217.802	182.282	201.741	235.546	216.117	154.405	192.944	199.498
ENSMUSG00000035125	Gcfc2	330361	GC-rich sequence DNA binding factor 2	chr6:81923668-81959098	+	-0.142854	0.0820865	-1.74028	0.0818096	0.999661	No	OK	41.622	49.1487	34.0953	50.9553	41.8404	54.6504	40.2389	31.0904	30.9566
ENSMUSG00000029119	Man2b2	17160	mannosidase 2, alpha B2	chr5:36806812-36830649	-	-0.150524	0.0865027	-1.7401	0.0818407	0.999661	No	OK	513.592	554.21	472.975	513.713	566.395	582.523	377.123	579.745	462.056
ENSMUSG00000049517	Rps23	66475	ribosomal protein S23	chr13:90923121-90924732	+	0.125397	0.0720768	1.73977	0.0818998	0.999661	No	OK	2504.95	2370.05	2639.86	2485.37	2233.81	2390.95	2679.16	2305.26	2935.15
ENSMUSG00000078716	Tmem8b	242409	transmembrane protein 8B	chr4:43668970-43692667	+	-0.123727	0.0711679	-1.73853	0.0821183	0.999661	No	OK	1204.72	1269.29	1140.15	1252.04	1240.49	1315.33	1187.52	1217.1	1015.84
ENSMUSG00000001741	Il16	16170	interleukin 16	chr7:83643062-83735490	-	-0.155928	0.0897297	-1.73775	0.0822548	0.999661	No	OK	81.2284	92.3694	70.0873	83.1923	82.1312	111.785	78.6062	64.0097	67.6459
ENSMUSG00000021710	Nln	75805	neurolysin (metallopeptidase M3 family)	chr13:104023438-104109614	-	-0.153855	0.0885717	-1.73707	0.0823756	0.999661	No	OK	429.183	465.877	392.489	349.408	531.528	516.694	378.994	440.753	357.721
ENSMUSG00000024130	Abca3	27410	ATP-binding cassette, sub-family A (ABC1), member 3	chr17:24352022-24410204	+	-0.143581	0.0826767	-1.73666	0.082447	0.999661	No	OK	454.679	486.749	422.609	441.959	515.257	503.032	451.05	454.469	362.307
ENSMUSG00000071456	1110002L01Rik	100043040	RIKEN cDNA 1110002L01 gene	chr12:3403882-3426747	-	-0.144575	0.0832519	-1.73659	0.0824588	0.999661	No	OK	48.547	56.991	40.1031	69.6736	44.1649	57.1345	47.7252	34.7481	37.8359
ENSMUSG00000045281	Gpr20	239530	G protein-coupled receptor 20	chr15:73694606-73707505	-	0.0966358	0.055662	1.73612	0.0825431	0.999661	No	OK	12.6126	8.58641	16.6388	10.399	5.42376	9.93643	10.2937	15.5452	24.0774
ENSMUSG00000021614	Vcan	13003	versican	chr13:89655309-89742512	-	-0.129471	0.0746374	-1.73467	0.0827999	0.999661	No	OK	398.848	482.9	314.796	345.248	553.223	550.23	222.718	436.181	285.489
ENSMUSG00000055805	Fmnl1	57778	formin-like 1	chr11:103171137-103198900	+	-0.153303	0.0883768	-1.73465	0.0828029	0.999661	No	OK	400.402	434.112	366.691	341.089	465.668	495.579	307.874	393.203	398.996
ENSMUSG00000032925	Itgbl1	223272	integrin, beta-like 1	chr14:123660139-123974079	+	-0.157329	0.0907009	-1.73459	0.0828134	0.999661	No	OK	220.244	240.911	199.578	194.462	283.585	244.685	170.313	200.259	228.162
ENSMUSG00000035954	Dock4	238130	dedicator of cytokinesis 4	chr12:40446052-40846488	+	-0.148983	0.0859041	-1.73429	0.0828666	0.999661	No	OK	371.267	400.795	341.738	409.722	370.365	422.298	349.049	394.117	282.049
ENSMUSG00000020402	Vdac1	22333	voltage-dependent anion channel 1	chr11:52360861-52389397	+	0.0960789	0.0554159	1.73378	0.0829574	0.999661	No	OK	23725.7	22845.5	24605.9	22696.9	22720.1	23119.6	24861.1	23192.6	25763.9
ENSMUSG00000028607	Cpt2	12896	carnitine palmitoyltransferase 2	chr4:107903981-107923589	-	0.0944451	0.0544949	1.7331	0.0830777	0.999661	No	OK	7527.65	7253.8	7801.49	7301.17	7447.59	7012.63	7969.17	7802.79	7632.52
ENSMUSG00000025024	Smndc1	76479	survival motor neuron domain containing 1	chr19:53379213-53390573	-	0.132413	0.0764594	1.7318	0.0833084	0.999661	No	OK	574.595	540.028	609.162	538.67	548.574	532.841	624.171	553.227	650.089
ENSMUSG00000024897	Apba1	319924	amyloid beta (A4) precursor protein binding, family A, member 1	chr19:23758875-23949597	+	-0.157767	0.0911125	-1.73157	0.0833507	0.999661	No	OK	198.135	217.569	178.701	185.103	262.665	204.939	145.983	202.088	188.033
ENSMUSG00000031672	Got2	14719	glutamatic-oxaloacetic transaminase 2, mitochondrial	chr8:95864136-95888365	-	0.0937903	0.0541729	1.73131	0.083396	0.999661	No	OK	12146.7	11709	12584.4	11499.3	11767.2	11860.4	12432.9	12171.9	13148.5
ENSMUSG00000042292	Mkl1	223701	MKL (megakaryoblastic leukemia)/myocardin-like 1	chr15:81012280-81105047	-	-0.151942	0.0878041	-1.73047	0.0835463	0.999661	No	OK	234.214	253.518	214.911	230.859	268.863	260.831	205.873	235.922	202.938
ENSMUSG00000035357	Pdzrn3	55983	PDZ domain containing RING finger 3	chr6:101149606-101377897	-	0.144665	0.083656	1.72928	0.0837584	0.999661	No	OK	884.891	822.678	947.104	754.97	761.65	951.413	793.549	1106.45	941.31
ENSMUSG00000062116	Zfp954	232853	zinc finger protein 954	chr7:7114682-7121476	-	0.156032	0.0903771	1.72646	0.0842648	0.999661	No	OK	90.9229	79.1634	102.682	80.0726	89.1046	68.3129	122.588	91.4425	94.0164
ENSMUSG00000087368	BC065397	436230	cDNA sequence BC065397	chrX:136742956-136803361	+	0.125582	0.0727618	1.72593	0.0843604	0.999661	No	OK	24.2085	18.9065	29.5104	18.7183	19.3706	18.6308	29.0094	32.0049	27.517
ENSMUSG00000028124	Gclm	14630	glutamate-cysteine ligase, modifier subunit	chr3:122245556-122267215	+	0.132283	0.0766889	1.72493	0.0845404	0.999661	No	OK	509.583	480.104	539.063	490.835	450.172	499.306	541.822	551.398	523.969
ENSMUSG00000092417	Gpank1	81845	G patch domain and ankyrin repeats 1	chr17:35122951-35124815	+	0.157307	0.0912004	1.72485	0.0845553	0.999661	No	OK	145.913	130.308	161.518	124.788	151.865	114.269	152.534	155.452	176.567
ENSMUSG00000043531	Sorcs1	58178	sortilin-related VPS10 domain containing receptor 1	chr19:50152952-50678646	-	-0.0888802	0.0515484	-1.72421	0.0846702	0.999661	No	OK	10.8099	14.6834	6.93642	7.27933	13.172	23.599	9.35788	4.57212	6.87925
ENSMUSG00000000628	Hk2	15277	hexokinase 2	chr6:82725026-82774454	-	-0.111736	0.0648528	-1.72292	0.0849031	0.999661	No	OK	7982.58	8346.77	7618.38	8513.7	7730.4	8796.22	8281.73	7480.91	7092.5
ENSMUSG00000007646	Rad51c	114714	RAD51 paralog C	chr11:87377606-87404495	-	0.119038	0.0691036	1.7226	0.0849616	0.999661	No	OK	24.8501	18.7791	30.921	16.6385	24.7943	14.9046	43.9821	20.1173	28.6635
ENSMUSG00000025150	Cbr2	12409	carbonyl reductase 2	chr11:120729484-120732021	-	-0.147182	0.0854573	-1.72229	0.0850174	0.999661	No	OK	311.185	334.111	288.258	304.692	373.464	324.176	270.443	309.99	284.342
ENSMUSG00000022043	Trim35	66854	tripartite motif-containing 35	chr14:66297024-66311424	+	-0.108302	0.0629219	-1.72122	0.0852115	0.999661	No	OK	3327.72	3471.09	3184.36	3353.69	3681.18	3378.39	2990.78	3227	3335.29
ENSMUSG00000028062	Lamtor2	83409	late endosomal/lysosomal adaptor, MAPK and MTOR activator 2	chr3:88549818-88552927	-	0.129258	0.0751519	1.71996	0.0854404	0.999661	No	OK	727.225	685.688	768.761	714.414	663.248	679.403	818.815	689.476	797.993
ENSMUSG00000029319	Coq2	71883	coenzyme Q2 4-hydroxybenzoate polyprenyltransferase	chr5:100654725-100674256	-	0.114696	0.066698	1.71963	0.0854989	0.999661	No	OK	2832.14	2697.99	2966.28	2787.98	2665.39	2640.61	3120.85	2653.66	3124.32
ENSMUSG00000016308	Ube2a	22209	ubiquitin-conjugating enzyme E2A	chrX:36874294-36884220	+	0.125643	0.0730684	1.71953	0.0855186	0.999661	No	OK	1044.97	987.896	1102.04	1017.03	959.23	987.433	1143.53	974.777	1187.82
ENSMUSG00000019823	Mical1	171580	microtubule associated monooxygenase, calponin and LIM domain containing 1	chr10:41476313-41487030	+	-0.153929	0.0895428	-1.71906	0.0856035	0.999661	No	OK	200.015	218.276	181.753	244.377	190.606	219.843	189.029	186.543	169.688
ENSMUSG00000024353	Mzb1	69816	marginal zone B and B1 cell-specific protein 1	chr18:35647264-35649367	-	0.103584	0.0602901	1.7181	0.0857791	0.999661	No	OK	18.4813	13.0146	23.948	21.838	14.7216	2.48411	19.6516	29.2616	22.9308
ENSMUSG00000030528	Blm	12144	Bloom syndrome, RecQ helicase-like	chr7:80454992-80534998	-	-0.139433	0.0811933	-1.7173	0.0859237	0.999661	No	OK	41.8986	49.5423	34.2549	41.5962	51.1383	55.8924	42.1105	36.577	24.0774
ENSMUSG00000025013	Tll2	24087	tolloid-like 2	chr19:41083980-41206774	-	-0.122721	0.0714746	-1.71699	0.0859815	0.999661	No	OK	31.2933	38.6542	23.9325	50.9553	24.0195	40.9878	29.0094	30.176	12.612
ENSMUSG00000021622	Ckmt2	76722	creatine kinase, mitochondrial 2	chr13:91853386-91876885	-	0.108208	0.0630543	1.71611	0.0861411	0.999661	No	OK	50006.9	47831.6	52182.2	49623.2	47551.6	46319.9	53387.7	47151.4	56007.4
ENSMUSG00000031382	Asb11	68854	ankyrin repeat and SOCS box-containing 11	chrX:164436993-164459170	+	0.109919	0.0640709	1.71558	0.0862384	0.999661	No	OK	3083.33	2945.88	3220.77	3006.36	2962.15	2869.14	2944.93	3429.09	3288.28
ENSMUSG00000020231	Dip2a	64451	disco interacting protein 2 homolog A	chr10:76263048-76345291	-	-0.143577	0.0837104	-1.71516	0.0863155	0.999661	No	OK	374.15	401.353	346.947	445.079	366.491	392.489	358.407	369.428	313.006
ENSMUSG00000018697	Aatf	56321	apoptosis antagonizing transcription factor	chr11:84422855-84513501	-	0.155858	0.0908733	1.71511	0.0863245	0.999661	No	OK	198.615	179.04	218.19	158.065	207.652	171.403	197.451	263.354	193.765
ENSMUSG00000034544	Rsrc1	66880	arginine/serine-rich coiled-coil 1	chr3:66985671-67358403	+	0.145126	0.0846182	1.71507	0.0863325	0.999661	No	OK	357.034	330.737	383.332	362.927	313.803	315.482	388.352	337.423	424.22
ENSMUSG00000026608	Kctd3	226823	potassium channel tetramerisation domain containing 3	chr1:188971097-189007840	-	-0.144829	0.0844589	-1.71479	0.0863846	0.999661	No	OK	335.921	360.393	311.449	315.091	383.537	382.552	312.553	328.278	293.515
ENSMUSG00000033066	Gas7	14457	growth arrest specific 7	chr11:67596554-67688992	+	-0.155892	0.0909332	-1.71435	0.0864641	0.999661	No	OK	230.822	254.057	207.588	285.974	233.996	242.2	221.782	249.638	151.343
ENSMUSG00000078922	Tgtp1	21822	T cell specific GTPase 1	chr11:48985328-48992246	-	0.12007	0.0700427	1.71424	0.0864842	0.999661	No	OK	23.1635	18.0405	28.2865	14.5587	14.7216	24.8411	29.0094	32.9193	22.9308
ENSMUSG00000025262	Fam120c	207375	family with sequence similarity 120, member C	chrX:151344222-151474134	+	-0.148395	0.0865814	-1.71394	0.0865399	0.999661	No	OK	396.227	428.039	364.415	417.002	407.556	459.56	414.554	393.203	285.489
ENSMUSG00000044033	Ccdc141	545428	coiled-coil domain containing 141	chr2:77009905-77170635	-	0.132487	0.0773025	1.71388	0.0865506	0.999661	No	OK	4719.25	4438.36	5000.15	4989.46	3886.51	4439.1	5705.5	4946.12	4348.83
ENSMUSG00000026576	Atp1b1	11931	ATPase, Na+/K+ transporting, beta 1 polypeptide	chr1:164437098-164458355	-	-0.10162	0.0593012	-1.71363	0.0865963	0.999661	No	OK	6138.54	6384.09	5893	6445.33	6120.32	6586.61	5809.37	5616.4	6253.24
ENSMUSG00000036327	Qsox2	227638	quiescin Q6 sulfhydryl oxidase 2	chr2:26209123-26237399	-	0.139002	0.0811195	1.71355	0.0866114	0.999661	No	OK	518.692	485.055	552.33	445.079	502.085	508	579.253	600.777	476.961
ENSMUSG00000025813	Homer2	26557	homer scaffolding protein 2	chr7:81600480-81692965	-	-0.105835	0.0617768	-1.71318	0.0866788	0.999661	No	OK	2502.97	2609.12	2396.82	2594.56	2615.8	2617.01	2544.41	2374.76	2271.3
ENSMUSG00000036896	C1qc	12262	complement component 1, q subcomponent, C chain	chr4:136889801-136892914	-	-0.139258	0.0812939	-1.71302	0.0867085	0.999661	No	OK	850.716	906.637	794.796	795.527	1000.3	924.088	685.933	906.195	792.26
ENSMUSG00000025141	Myadml2	68515	myeloid-associated differentiation marker-like 2	chr11:120646030-120648337	-	0.132566	0.0774149	1.71241	0.0868207	0.999661	No	OK	733.565	688.873	778.257	696.736	712.836	657.046	842.21	673.931	818.63
ENSMUSG00000022037	Clu	12759	clusterin	chr14:65968482-65981548	+	-0.128037	0.0747875	-1.71201	0.0868953	0.999661	No	OK	13403.8	14157.4	12650.3	12816.8	16059.7	13595.5	11037.6	14180.9	12732.3
ENSMUSG00000020621	Rdh14	105014	retinol dehydrogenase 14 (all-trans and 9-cis)	chr12:10390779-10395562	+	0.129925	0.0758967	1.71187	0.0869207	0.999661	No	OK	1291.88	1216.83	1366.93	1242.69	1189.35	1218.45	1442.99	1151.26	1506.56
ENSMUSG00000047044	D030056L22Rik	225995	RIKEN cDNA D030056L22 gene	chr19:18713235-18718428	+	0.14992	0.0876313	1.7108	0.0871178	0.999661	No	OK	253.459	233.355	273.563	224.619	220.824	254.621	303.195	242.323	275.17
ENSMUSG00000001493	Meox1	17285	mesenchyme homeobox 1	chr11:101877509-101894354	-	-0.156007	0.0912113	-1.71039	0.0871932	0.999661	No	OK	178.991	199.114	158.867	158.065	216.95	222.328	119.781	143.565	213.257
ENSMUSG00000059325	Hopx	74318	HOP homeobox	chr5:77086985-77115123	-	0.1157	0.0676658	1.70987	0.0872901	0.999661	No	OK	5168.15	4920.09	5416.21	4872.99	4827.14	5060.13	5540.8	4759.58	5948.26
ENSMUSG00000062691	Cebpzos	68554	CCAAT/enhancer binding protein (C/EBP), zeta, opposite strand	chr17:78916498-78921048	+	0.154456	0.0903492	1.70954	0.0873502	0.999661	No	OK	209.147	189.695	228.598	225.659	165.812	177.614	224.589	202.088	259.118
ENSMUSG00000042406	Atf4	11911	activating transcription factor 4	chr15:80255183-80257545	+	0.121818	0.0712844	1.7089	0.0874686	0.999661	No	OK	1591.49	1508.27	1674.72	1646.17	1471.39	1407.25	1717.17	1525.26	1781.73
ENSMUSG00000037572	Wdhd1	218973	WD repeat and HMG-box DNA binding protein 1	chr14:47240943-47276857	-	-0.107095	0.0626817	-1.70854	0.0875354	0.999661	No	OK	20.1052	25.7089	14.5016	34.3168	21.695	21.1149	22.4589	16.4596	4.58616
ENSMUSG00000021730	Hcn1	15165	hyperpolarization-activated, cyclic nucleotide-gated K+ 1	chr13:117602319-117981028	+	-0.113504	0.0664361	-1.70847	0.087549	0.999661	No	OK	27.4868	33.9855	20.9881	22.8779	54.2376	24.8411	10.2937	22.8606	29.8101
ENSMUSG00000060032	H2afj	232440	H2A histone family, member J	chr6:136808247-136810074	+	0.151976	0.088958	1.7084	0.0875619	0.999661	No	OK	192.187	175.394	208.98	177.824	184.408	163.951	216.167	197.516	213.257
ENSMUSG00000051279	Gdf6	242316	growth differentiation factor 6	chr4:9844371-9862345	+	-0.118287	0.0692784	-1.70741	0.0877455	0.999661	No	OK	21.6095	26.7601	16.4589	33.2769	20.9202	26.0831	17.78	15.5452	16.0516
ENSMUSG00000022074	Tnfrsf10b	21933	tumor necrosis factor receptor superfamily, member 10b	chr14:69767471-69784411	+	0.146247	0.0856597	1.7073	0.0877668	0.999661	No	OK	49.8204	42.2213	57.4194	43.676	39.5159	43.4719	58.0189	60.352	53.8874
ENSMUSG00000004951	Hspb1	15507	heat shock protein 1	chr5:135887918-135889563	+	-0.13918	0.0815354	-1.70698	0.0878255	0.999661	No	OK	2522.09	2689.07	2355.11	2390.74	2811.05	2865.42	1854.73	2603.37	2607.23
ENSMUSG00000000876	Pxmp4	59038	peroxisomal membrane protein 4	chr2:154587043-154603673	-	0.11928	0.069908	1.70625	0.0879624	0.999661	No	OK	970.609	921.493	1019.73	943.193	922.038	899.247	1070.54	946.429	1042.21
ENSMUSG00000025936	Gm4956	241041	predicted gene 4956	chr1:21285245-21298312	-	0.135332	0.0793888	1.70467	0.0882553	0.999661	No	OK	41.3301	33.4372	49.2231	29.1173	36.4166	34.7775	40.2389	37.4914	69.939
ENSMUSG00000039230	Tbcd	108903	tubulin-specific chaperone d	chr11:121451948-121617170	+	0.142999	0.0839395	1.7036	0.0884559	0.999661	No	OK	304.728	283.582	325.874	282.854	267.314	300.577	341.563	312.733	323.325
ENSMUSG00000021981	Cab39l	69008	calcium binding protein 39-like	chr14:59440980-59548903	+	0.127189	0.0746696	1.70336	0.0885016	0.999661	No	OK	625.052	589.224	660.88	598.985	622.182	546.504	637.272	666.616	678.752
ENSMUSG00000037570	Mcrs1	51812	microspherule protein 1	chr15:99242816-99251961	-	0.119886	0.0704441	1.70186	0.0887812	0.999661	No	OK	890.756	844.957	936.555	894.318	846.881	793.672	935.788	906.195	967.681
ENSMUSG00000068329	Htra2	64704	HtrA serine peptidase 2	chr6:83051266-83054571	-	-0.142733	0.0838842	-1.70154	0.0888408	0.999661	No	OK	391.165	419.735	362.595	423.241	378.888	457.076	408.94	342.909	335.937
ENSMUSG00000048772	Tmem53	68777	transmembrane protein 53	chr4:117252339-117268588	+	-0.142913	0.0839973	-1.7014	0.0888671	0.999661	No	OK	304.765	326.729	282.801	305.732	319.227	355.227	284.48	280.728	283.196
ENSMUSG00000027852	Nras	18176	neuroblastoma ras oncogene	chr3:103058284-103067914	+	-0.130178	0.0765129	-1.70139	0.0888705	0.999661	No	OK	700.042	740.004	660.081	688.417	829.835	701.76	687.805	653.814	638.623
ENSMUSG00000012296	Tjap1	74094	tight junction associated protein 1	chr17:46257850-46283026	-	-0.134518	0.0790725	-1.7012	0.0889059	0.999661	No	OK	528.341	560.526	496.156	501.234	615.209	565.134	473.509	509.335	505.625
ENSMUSG00000045875	Adra1a	11549	adrenergic receptor, alpha 1a	chr14:66635250-66733462	+	-0.137354	0.0807618	-1.70073	0.0889943	0.999661	No	OK	961.411	1024.56	898.26	898.477	1037.49	1137.72	863.733	1038.79	792.26
ENSMUSG00000046699	Slitrk4	245446	SLIT and NTRK-like family, member 4	chrX:64269443-64276996	-	-0.138859	0.0816526	-1.70061	0.0890169	0.999661	No	OK	48.3569	56.771	39.9427	38.4765	69.734	62.1027	37.4315	50.2934	32.1032
ENSMUSG00000058498	Rnf207	433809	ring finger protein 207	chr4:152307022-152318625	-	-0.138788	0.0816163	-1.7005	0.0890377	0.999661	No	OK	1289.62	1376.22	1203.01	1463.15	1114.19	1551.32	1297	1072.62	1239.41
ENSMUSG00000017009	Sdc4	20971	syndecan 4	chr2:164424246-164443188	-	0.141075	0.082964	1.70044	0.0890489	0.999661	No	OK	347.503	324.115	370.891	349.408	303.73	319.208	386.481	382.229	343.962
ENSMUSG00000015599	Ttbk1	106763	tau tubulin kinase 1	chr17:46442447-46487675	-	-0.0924033	0.0543458	-1.70028	0.0890776	0.999661	No	OK	13.089	17.4316	8.74634	13.5188	20.1454	18.6308	7.48631	16.4596	2.29308
ENSMUSG00000090083	Rnf8	58230	ring finger protein 8	chr17:29614788-29641664	+	0.148877	0.0875996	1.69952	0.0892216	0.999661	No	OK	59.7385	51.104	68.3729	58.2346	50.3634	44.7139	73.9273	65.8386	65.3528
ENSMUSG00000061859	Patj	12695	PATJ, crumbs cell polarity complex component	chr4:98395825-98719603	+	-0.12803	0.075349	-1.69916	0.0892892	0.999661	No	OK	672.14	710.799	633.48	694.656	707.413	730.327	613.877	699.535	587.029
ENSMUSG00000053199	Arhgap20	244867	Rho GTPase activating protein 20	chr9:51765351-51853059	+	0.132997	0.0782775	1.69905	0.0893097	0.999661	No	OK	1387.77	1303.83	1471.71	1212.53	1332.69	1366.26	1275.48	1728.26	1411.39
ENSMUSG00000037434	Slc30a1	22782	solute carrier family 30 (zinc transporter), member 1	chr1:191906780-191913247	+	-0.123846	0.0729118	-1.69857	0.0894004	0.999661	No	OK	616.09	648.976	583.203	640.581	649.301	657.046	584.868	569.687	595.055
ENSMUSG00000022635	Zcrb1	67197	zinc finger CCHC-type and RNA binding motif 1	chr15:93386112-93398290	-	0.116028	0.0683158	1.69841	0.0894313	0.999661	No	OK	1260.48	1199.19	1321.77	1162.61	1204.07	1230.88	1307.3	1236.3	1421.71
ENSMUSG00000036781	Rps27l	67941	ribosomal protein S27-like	chr9:66946075-66949522	+	0.129619	0.0763369	1.69799	0.0895102	0.999661	No	OK	817.675	768.798	866.553	779.928	832.159	694.308	841.274	805.608	952.776
ENSMUSG00000026455	Klhl12	240756	kelch-like 12	chr1:134455530-134490873	+	0.120131	0.0707604	1.69772	0.0895607	0.999661	No	OK	761.984	723.623	800.345	747.691	690.367	732.812	802.906	795.549	802.579
ENSMUSG00000020137	Thap2	66816	THAP domain containing, apoptosis associated protein 2	chr10:115368397-115384435	-	0.141145	0.0831658	1.69715	0.0896686	0.999661	No	OK	347.977	324.359	371.596	329.65	306.83	336.597	406.132	342.909	365.747
ENSMUSG00000029104	Htt	15194	huntingtin	chr5:34761739-34912534	+	-0.126783	0.0747099	-1.697	0.0896969	0.999661	No	OK	800.822	846.119	755.526	782.008	860.827	895.521	766.411	811.095	689.071
ENSMUSG00000062300	Nectin2	19294	nectin cell adhesion molecule 2	chr7:19716643-19749573	-	0.131769	0.0776512	1.69693	0.0897095	0.999661	No	OK	902.74	849.568	955.912	956.712	746.154	845.838	1028.43	888.821	950.483
ENSMUSG00000028127	Abcd3	19299	ATP-binding cassette, sub-family D (ALD), member 3	chr3:121758909-121815215	-	0.104506	0.0616003	1.69653	0.0897865	0.999661	No	OK	3943.81	3779.91	4107.7	4053.55	3624.62	3661.57	4276.55	3987.81	4058.76
ENSMUSG00000036862	Dchs1	233651	dachsous 1 (Drosophila)	chr7:105752988-105787550	-	-0.147839	0.087217	-1.69507	0.0900623	0.999661	No	OK	434.333	469.268	399.397	467.957	451.721	488.127	358.407	503.848	335.937
ENSMUSG00000042228	Lyn	17096	LYN proto-oncogene, Src family tyrosine kinase	chr4:3678120-3791612	+	-0.138529	0.0817407	-1.69473	0.090126	0.999661	No	OK	351.028	374.479	327.577	352.528	379.663	391.247	325.654	338.337	318.738
ENSMUSG00000020695	Mrc2	17534	mannose receptor, C type 2	chr11:105292645-105351145	+	-0.147168	0.0868565	-1.69438	0.0901939	0.999661	No	OK	550.492	593.729	507.256	527.231	604.361	649.594	425.784	632.782	463.203
ENSMUSG00000058886	Deaf1	54006	deformed epidermal autoregulatory factor 1 (Drosophila)	chr7:141297175-141327725	-	-0.145834	0.0860893	-1.69399	0.0902672	0.999661	No	OK	266.708	286.251	247.164	282.854	301.406	274.494	229.268	240.494	271.73
ENSMUSG00000050587	Lrrc4c	241568	leucine rich repeat containing 4C	chr2:96318168-97631664	+	-0.109715	0.0647907	-1.69338	0.0903833	0.999661	No	OK	17.0913	21.4287	12.7538	22.8779	24.0195	17.3887	12.1652	14.6308	11.4654
ENSMUSG00000058076	Sdhc	66052	succinate dehydrogenase complex, subunit C, integral membrane protein	chr1:171129156-171150603	-	0.101901	0.0601831	1.69318	0.0904204	0.999661	No	OK	15925.9	15283.9	16567.9	15524.7	15116.8	15210.2	17186.7	15077	17440
ENSMUSG00000037606	Osbpl5	79196	oxysterol binding protein-like 5	chr7:143688761-143741963	-	-0.138168	0.0816176	-1.69287	0.0904807	0.999661	No	OK	480.311	513.041	447.58	505.393	477.29	556.44	432.334	505.677	404.729
ENSMUSG00000011171	Vipr2	22355	vasoactive intestinal peptide receptor 2	chr12:116077725-116146261	+	0.131214	0.0775524	1.69193	0.0906584	0.999661	No	OK	31.6956	25.4976	37.8935	23.9178	30.2181	22.357	38.3673	42.0635	33.2497
ENSMUSG00000033595	Lgi3	213469	leucine-rich repeat LGI family, member 3	chr14:70530820-70538324	+	0.146321	0.0864982	1.69161	0.0907198	0.999661	No	OK	55.8981	47.3749	64.4212	55.1149	47.2642	39.7457	64.5694	57.6088	71.0856
ENSMUSG00000031701	Dnaja2	56445	DnaJ heat shock protein family (Hsp40) member A2	chr8:85537639-85555271	-	0.0955518	0.0564966	1.69128	0.0907825	0.999661	No	OK	6329.72	6093.81	6565.63	6237.35	6228.8	5815.29	6499.99	6422	6774.91
ENSMUSG00000062908	Acadm	11364	acyl-Coenzyme A dehydrogenase, medium chain	chr3:153922352-153944643	-	0.100318	0.0593149	1.69128	0.0907832	0.999661	No	OK	39212.4	37665.1	40759.8	39626.6	36017.6	37351	42910.6	38264.1	41104.6
ENSMUSG00000028307	Aldob	230163	aldolase B, fructose-bisphosphate	chr4:49535992-49549546	-	0.0946407	0.0559738	1.6908	0.0908744	0.999661	No	OK	236.595	163.278	309.912	272.455	72.0585	145.32	303.195	350.225	276.316
ENSMUSG00000026840	Lamc3	23928	laminin gamma 3	chr2:31887280-31946535	+	-0.104047	0.0615508	-1.69042	0.0909478	0.999661	No	OK	15.5783	19.7981	11.3585	17.6784	25.5691	16.1467	9.35788	15.5452	9.17233
ENSMUSG00000028943	Espn	56226	espin	chr4:152120875-152152207	-	0.154139	0.0911878	1.69034	0.0909621	0.999661	No	OK	136.235	122.675	149.795	131.028	123.972	113.027	160.02	156.367	132.999
ENSMUSG00000059995	Atxn7l3	217218	ataxin 7-like 3	chr11:102289299-102296629	-	-0.117524	0.0695285	-1.6903	0.0909714	0.999661	No	OK	875.932	919.268	832.596	940.073	913.515	904.215	802.906	875.104	819.777
ENSMUSG00000025381	Cnpy2	56530	canopy FGF signaling regulator 2	chr10:128322458-128327187	+	0.1337	0.0791081	1.6901	0.0910093	0.999661	No	OK	551.745	517.648	585.841	549.069	502.085	501.79	641.015	520.308	596.201
ENSMUSG00000053441	Adamts19	240322	a disintegrin-like and metallopeptidase (reprolysin type) with thrombospondin type 1 motif, 19	chr18:58836362-59053678	+	-0.104898	0.062072	-1.68994	0.0910392	0.999661	No	OK	18.8529	24.1614	13.5444	16.6385	24.7943	31.0513	16.8442	19.2029	4.58616
ENSMUSG00000022754	Tmem45a	56277	transmembrane protein 45a	chr16:56805160-56886163	-	-0.145955	0.0863718	-1.68985	0.0910574	0.999661	No	OK	58.1433	66.8572	49.4294	56.1548	67.4095	77.0073	39.3031	53.9511	55.034
ENSMUSG00000038648	Creb3l2	208647	cAMP responsive element binding protein 3-like 2	chr6:37331020-37442148	-	-0.125699	0.0743858	-1.68983	0.091061	0.999661	No	OK	1108.3	1170.06	1046.54	1191.73	1145.96	1172.5	991	1196.98	951.629
ENSMUSG00000060586	H2-Eb1	14969	histocompatibility 2, class II antigen E beta	chr17:34305866-34316674	+	0.134886	0.0798482	1.68928	0.0911651	0.999661	No	OK	577.962	473.477	682.447	452.358	468.767	499.306	465.087	961.975	620.279
ENSMUSG00000022217	Emc9	85308	ER membrane protein complex subunit 9	chr14:55581523-55585254	-	0.127328	0.0753746	1.68927	0.0911686	0.999661	No	OK	663.211	625.284	701.139	654.1	639.228	582.523	746.759	649.241	707.416
ENSMUSG00000029599	Ddx54	71990	DEAD (Asp-Glu-Ala-Asp) box polypeptide 54	chr5:120613129-120628592	+	-0.131204	0.0776724	-1.68919	0.0911828	0.999661	No	OK	682.768	722.565	642.972	671.778	812.788	683.129	613.877	686.733	628.305
ENSMUSG00000033014	Trim33	94093	tripartite motif-containing 33	chr3:103279292-103358770	+	-0.142478	0.0844383	-1.68737	0.0915327	0.999661	No	OK	543.586	583.454	503.717	558.429	560.971	630.963	519.363	587.061	404.729
ENSMUSG00000067081	Asb18	208372	ankyrin repeat and SOCS box-containing 18	chr1:89952677-90014577	-	-0.132987	0.078876	-1.68603	0.0917903	0.999661	No	OK	968.737	1028.53	908.941	1138.7	997.971	948.929	1007.84	942.772	776.208
ENSMUSG00000030447	Cyfip1	20430	cytoplasmic FMR1 interacting protein 1	chr7:55842070-55932633	+	-0.123837	0.0734568	-1.68586	0.0918237	0.999661	No	OK	1062.94	1120.48	1005.4	1028.47	1109.55	1223.42	920.816	1058.9	1036.47
ENSMUSG00000030034	Ino80b	70020	INO80 complex subunit B	chr6:83121827-83125029	-	-0.153497	0.0910829	-1.68525	0.0919409	0.999661	No	OK	229.241	251.434	207.048	236.058	248.718	269.526	146.919	218.547	255.679
ENSMUSG00000040270	Bach2	12014	BTB and CNC homology, basic leucine zipper transcription factor 2	chr4:32417434-32586108	+	-0.153958	0.0913739	-1.68492	0.0920035	0.999661	No	OK	115.518	128.434	102.602	119.589	127.846	137.868	113.23	109.731	84.844
ENSMUSG00000073609	D2hgdh	98314	D-2-hydroxyglutarate dehydrogenase	chr1:93825239-93852361	+	-0.135912	0.080671	-1.68477	0.092032	0.999661	No	OK	677.505	720.474	634.536	700.895	809.689	650.836	667.217	684.904	551.486
ENSMUSG00000049336	Tenm2	23964	teneurin transmembrane protein 2	chr11:36006655-36944241	-	0.094397	0.0560375	1.68453	0.0920789	0.999661	No	OK	13.1061	9.26996	16.9423	6.23942	5.42376	16.1467	21.5231	15.5452	13.7585
ENSMUSG00000046556	Zfp319	79233	zinc finger protein 319	chr8:95326135-95331950	-	-0.134684	0.0799753	-1.68407	0.092168	0.999661	No	OK	470.987	501.601	440.374	509.553	464.893	530.357	447.307	473.672	400.143
ENSMUSG00000020460	Rps27a	78294	ribosomal protein S27A	chr11:29545841-29548040	-	0.116621	0.0692694	1.68358	0.0922622	0.999661	No	OK	2457.88	2337.01	2578.75	2453.13	2291.15	2266.75	2615.53	2297.95	2822.78
ENSMUSG00000035561	Aldh1b1	72535	aldehyde dehydrogenase 1 family, member B1	chr4:45799021-45804608	+	-0.146346	0.0869311	-1.68346	0.0922852	0.999661	No	OK	290.421	313.166	267.675	334.849	286.684	317.966	301.324	232.264	269.437
ENSMUSG00000079043	Fastkd5	380601	FAST kinase domains 5	chr2:130613837-130630027	-	0.152114	0.0904191	1.68232	0.0925065	0.999661	No	OK	93.6577	82.0601	105.255	66.5539	85.2304	94.3961	106.68	88.6992	120.387
ENSMUSG00000001865	Cpa3	12873	carboxypeptidase A3, mast cell	chr3:20215615-20242181	-	0.122171	0.0726365	1.68195	0.0925794	0.999661	No	OK	29.8925	23.487	36.2981	34.3168	16.2713	19.8729	27.1379	34.7481	47.0082
ENSMUSG00000042254	Cilp	214425	cartilage intermediate layer protein, nucleotide pyrophosphohydrolase	chr9:65265179-65280605	+	-0.124149	0.0738238	-1.68169	0.0926284	0.999661	No	OK	325.872	393.864	257.879	254.777	364.166	562.65	204.938	293.53	275.17
ENSMUSG00000036977	Anapc10	68999	anaphase promoting complex subunit 10	chr8:79711819-79777321	+	0.15348	0.0912954	1.68114	0.0927361	0.999661	No	OK	131.151	118.119	144.184	103.99	116.223	134.142	152.534	138.993	141.025
ENSMUSG00000078695	Cisd3	217149	CDGSH iron sulfur domain 3	chr11:97685951-97688625	+	0.125124	0.0744889	1.67977	0.0930021	0.999661	No	OK	915.017	864.215	965.82	882.879	863.927	845.838	1005.97	845.843	1045.65
ENSMUSG00000042476	Abcb4	18670	ATP-binding cassette, sub-family B (MDR/TAP), member 4	chr5:8893720-8959226	+	-0.126264	0.0751851	-1.67938	0.0930786	0.999661	No	OK	1055.99	1114.51	997.467	1022.23	1207.17	1114.12	1111.72	929.055	951.629
ENSMUSG00000053070	9230110C19Rik	234912	RIKEN cDNA 9230110C19 gene	chr9:8021671-8042823	-	-0.105065	0.0625688	-1.67919	0.0931144	0.999661	No	OK	16.7324	21.2124	12.2525	27.0375	21.695	14.9046	16.8442	11.8875	8.02579
ENSMUSG00000057137	Tmem140	68487	transmembrane protein 140	chr6:34863145-34874946	+	-0.153065	0.0912147	-1.67808	0.0933322	0.999661	No	OK	101.579	112.891	90.2661	107.11	124.746	106.817	84.221	100.587	85.9906
ENSMUSG00000046330	Rpl37a	19981	ribosomal protein L37a	chr1:72711259-72713813	+	0.116084	0.0692305	1.67677	0.0935866	0.999661	No	OK	2029.89	1929.97	2129.8	1992.46	1957.98	1839.48	2123.3	1924.86	2341.24
ENSMUSG00000060427	Zfp868	234362	zinc finger protein 868	chr8:69610653-69625548	-	0.152508	0.0909707	1.67645	0.0936507	0.999661	No	OK	136.863	123.912	149.815	124.788	117.773	129.174	150.662	150.88	147.904
ENSMUSG00000071528	Usmg5	66477	upregulated during skeletal muscle growth 5	chr19:47083470-47090625	-	0.134093	0.0799968	1.67622	0.0936945	0.999661	No	OK	3994.95	3744.58	4245.32	4145.06	3474.3	3614.38	4457.16	3402.57	4876.24
ENSMUSG00000020733	Slc9a3r1	26941	solute carrier family 9 (sodium/hydrogen exchanger), member 3 regulator 1	chr11:115163340-115181178	+	-0.153061	0.0913887	-1.67484	0.0939661	0.999661	No	OK	117.814	130.708	104.919	134.148	113.899	144.078	93.5788	108.817	112.361
ENSMUSG00000001436	Slc19a1	20509	solute carrier family 19 (folate transporter), member 1	chr10:77033211-77050432	+	-0.152971	0.0913804	-1.674	0.0941308	0.999661	No	OK	111.27	123.027	99.513	124.788	126.296	117.995	104.808	85.9559	107.775
ENSMUSG00000025290	Rps24	20088	ribosomal protein S24	chr14:24490680-24496146	+	0.119273	0.0712618	1.67373	0.0941844	0.999661	No	OK	5257.5	4990	5524.99	4986.34	4834.12	5149.55	5553.9	4763.24	6257.82
ENSMUSG00000038793	Lefty1	13590	left right determination factor 1	chr1:180935021-180938401	+	-0.11643	0.0695639	-1.67371	0.0941867	0.999661	No	OK	23.9067	29.0851	18.7282	25.9976	36.4166	24.8411	14.0368	14.6308	27.517
ENSMUSG00000089862	Umad1	100036521	UMAP1-MVP12 associated (UMA) domain containing 1	chr6:8259287-8428765	+	0.150234	0.0897744	1.67346	0.0942368	0.999661	No	OK	198.708	181.282	216.133	186.143	168.911	188.792	189.965	208.489	249.946
ENSMUSG00000028100	Nudt17	78373	nudix (nucleoside diphosphate linked moiety X)-type motif 17	chr3:96705891-96708560	-	0.128824	0.0769859	1.67334	0.0942596	0.999661	No	OK	35.2675	28.1613	42.3736	29.1173	31.7677	23.599	32.7526	34.7481	59.6201
ENSMUSG00000044595	Dnd1	213236	DND microRNA-mediated repression inhibitor 1	chr18:36763670-36766214	-	-0.142281	0.0850867	-1.67219	0.0944872	0.999661	No	OK	55.0065	63.4712	46.5419	82.1524	57.3368	50.9242	51.4684	41.1491	47.0082
ENSMUSG00000038403	Hfe2	69585	hemochromatosis type 2 (juvenile)	chr3:96525184-96529216	+	0.108242	0.0647462	1.67179	0.0945663	0.999661	No	OK	7666.19	7328.94	8003.44	7599.62	7154.71	7232.48	8536.26	7130.68	8343.38
ENSMUSG00000027843	Ptpn22	19260	protein tyrosine phosphatase, non-receptor type 22 (lymphoid)	chr3:103860276-103912252	+	0.0948196	0.0567269	1.67151	0.0946208	0.999661	No	OK	12.8271	8.98917	16.665	14.5587	6.19858	6.21027	14.9726	20.1173	14.905
ENSMUSG00000037916	Ndufv1	17995	NADH dehydrogenase (ubiquinone) flavoprotein 1	chr19:4007498-4012755	-	0.0930249	0.0556633	1.67121	0.094681	0.999661	No	OK	21682.5	20902.2	22462.9	21591.5	20975.2	20139.9	22806.1	21367.4	23215.2
ENSMUSG00000041057	Wdr43	72515	WD repeat domain 43	chr17:71616214-71659031	+	0.126644	0.0758299	1.67011	0.0948984	0.999661	No	OK	566.485	534.906	598.065	535.551	540.051	529.115	621.364	623.638	549.193
ENSMUSG00000039852	Rere	68703	arginine glutamic acid dipeptide (RE) repeats	chr4:150281915-150621966	+	-0.123717	0.07409	-1.66982	0.094954	0.999661	No	OK	1621.82	1709.8	1533.85	1532.82	1784.42	1812.16	1423.33	1716.38	1461.84
ENSMUSG00000000031	H19	14955	H19, imprinted maternally expressed transcript	chr7:142575529-142578146	-	0.110797	0.0663682	1.66943	0.0950328	0.999661	No	OK	532.447	402.575	662.319	559.468	296.757	351.501	405.196	674.845	906.914
ENSMUSG00000064177	Ghrl	58991	ghrelin	chr6:113716118-113719454	-	-0.0836088	0.0500852	-1.66933	0.0950516	0.999661	No	OK	10.1946	13.8539	6.53531	17.6784	13.9468	9.93643	7.48631	10.9731	1.14654
ENSMUSG00000046380	Jrk	16469	jerky	chr15:74702411-74709322	-	-0.152296	0.0912919	-1.66823	0.0952703	0.999661	No	OK	108.944	120.688	97.1989	118.549	125.521	117.995	80.4778	98.7579	112.361
ENSMUSG00000044716	Dok7	231134	docking protein 7	chr5:35057083-35087831	+	-0.126554	0.0759083	-1.66719	0.0954759	0.999661	No	OK	815.257	860.333	770.181	808.006	925.913	847.08	683.126	815.667	811.751
ENSMUSG00000061601	Pclo	26875	piccolo (presynaptic cytomatrix protein)	chr5:14514917-14796042	+	0.0881653	0.0529057	1.66646	0.0956214	0.999661	No	OK	12.7006	8.64934	16.7519	16.6385	3.09929	6.21027	16.8442	21.9462	11.4654
ENSMUSG00000006576	Slc4a3	20536	solute carrier family 4 (anion exchanger), member 3	chr1:75546265-75559431	+	0.101628	0.0610058	1.66588	0.0957377	0.999661	No	OK	7781.96	7468.95	8094.96	7958.39	6847.1	7601.37	8136.68	7889.66	8258.54
ENSMUSG00000014444	Piezo1	234839	piezo-type mechanosensitive ion channel component 1	chr8:122481697-122551329	-	-0.13387	0.080368	-1.66572	0.0957698	0.999661	No	OK	645.11	686.495	603.725	639.541	677.195	742.748	575.51	696.792	538.874
ENSMUSG00000030888	Rrp8	101867	ribosomal RNA processing 8, methyltransferase, homolog (yeast)	chr7:105731729-105737385	-	0.141235	0.0847942	1.66562	0.0957897	0.999661	No	OK	274.313	254.78	293.845	240.218	259.565	264.557	291.966	292.616	296.954
ENSMUSG00000054520	Sh3bp2	24055	SH3-domain binding protein 2	chr5:34543364-34563639	+	-0.145738	0.0875204	-1.66519	0.0958758	0.999661	No	OK	65.1885	74.5671	55.81	87.3519	64.3102	72.0391	46.7894	66.753	53.8874
ENSMUSG00000019789	Hey2	15214	hairy/enhancer-of-split related with YRPW motif 2	chr10:30832358-30842783	-	0.151511	0.0910999	1.66313	0.0962857	0.999661	No	OK	125.774	112.116	139.432	94.6313	91.429	150.288	138.497	135.335	144.464
ENSMUSG00000017404	Rpl19	19921	ribosomal protein L19	chr11:98026923-98030493	+	0.111576	0.0671198	1.66234	0.0964438	0.999661	No	OK	3099.58	2955.94	3243.21	2994.92	2959.05	2913.86	3242.51	2913.36	3573.77
ENSMUSG00000029432	Gbas	14467	glioblastoma amplified sequence	chr5:129725074-129758325	+	0.105756	0.0636193	1.66232	0.0964477	0.999661	No	OK	27011.9	25860.8	28163.1	27649	23801.8	26131.6	29468	26043.7	28977.7
ENSMUSG00000039530	Tusc3	80286	tumor suppressor candidate 3	chr8:39005866-39130817	+	0.136681	0.0822485	1.6618	0.0965524	0.999661	No	OK	372.781	348.089	397.474	328.61	370.365	345.291	431.398	389.545	371.479
ENSMUSG00000026484	Rnf2	19821	ring finger protein 2	chr1:151469405-151500823	-	0.131878	0.0793703	1.66155	0.0966028	0.999661	No	OK	457.318	429.082	485.553	471.077	419.954	396.215	472.573	481.902	502.185
ENSMUSG00000040276	Pacsin1	23969	protein kinase C and casein kinase substrate in neurons 1	chr17:27655590-27711117	+	-0.086213	0.0519197	-1.66051	0.0968123	0.999661	No	OK	12.2649	16.424	8.1058	8.31923	18.5957	22.357	2.80737	14.6308	6.87925
ENSMUSG00000021807	2700060E02Rik	68045	RIKEN cDNA 2700060E02 gene	chr14:19811401-19823823	-	0.111264	0.0670094	1.66043	0.0968286	0.999661	No	OK	1627.07	1552.3	1701.84	1566.1	1510.9	1579.89	1732.14	1561.84	1811.54
ENSMUSG00000014503	Pkd2l2	53871	polycystic kidney disease 2-like 2	chr18:34409422-34442788	+	0.146638	0.0883261	1.66019	0.0968757	0.999661	No	OK	219.143	201.254	237.033	226.699	194.48	182.582	233.011	230.435	247.653
ENSMUSG00000028261	Ndufaf4	68493	NADH dehydrogenase (ubiquinone) 1 alpha subcomplex, assembly factor 4	chr4:24898082-24905001	+	0.118184	0.0712166	1.65951	0.0970137	0.999661	No	OK	1739.19	1651.41	1826.97	1801.11	1562.04	1591.07	1863.15	1656.02	1961.73
ENSMUSG00000025956	Mettl21a	67099	methyltransferase like 21A	chr1:64606479-64617168	-	0.151582	0.0913735	1.65893	0.0971306	0.999661	No	OK	156.044	139.25	172.838	181.983	117.773	117.995	175.928	149.966	192.619
ENSMUSG00000034135	Sik3	70661	SIK family kinase 3	chr9:46012819-46224194	+	0.106405	0.0641558	1.65854	0.0972094	0.999661	No	OK	1950.51	1866.93	2034.1	1879.11	1801.46	1920.21	1905.27	2093.12	2103.9
ENSMUSG00000038633	Degs1	13244	delta(4)-desaturase, sphingolipid 1	chr1:182275769-182282759	-	-0.109403	0.0659932	-1.65779	0.0973607	0.999661	No	OK	1465.08	1529.94	1400.22	1508.9	1558.17	1522.76	1404.62	1311.28	1484.77
ENSMUSG00000034295	Fhod3	225288	formin homology 2 domain containing 3	chr18:24708622-25133507	+	0.108652	0.0655474	1.6576	0.0973974	0.999661	No	OK	11710.1	11191.8	12228.4	11939.1	10395.8	11240.6	13455.7	11556.5	11672.9
ENSMUSG00000015335	Zdhhc12	66220	zinc finger, DHHC domain containing 12	chr2:30090943-30093635	-	-0.139184	0.0839866	-1.65722	0.0974746	0.999661	No	OK	47.0714	54.7253	39.4176	47.8356	54.2376	62.1027	38.3673	46.6357	33.2497
ENSMUSG00000062380	Tubb3	22152	tubulin, beta 3 class III	chr8:123411563-123422010	+	-0.125888	0.0759987	-1.65645	0.0976316	0.999661	No	OK	34.4928	40.9661	28.0196	30.1572	54.2376	38.5037	32.7526	19.2029	32.1032
ENSMUSG00000061244	Exoc5	105504	exocyst complex component 5	chr14:49012143-49066667	-	0.122681	0.0740951	1.65572	0.0977785	0.999661	No	OK	591.696	559.474	623.918	544.91	585.766	547.746	633.529	609.921	628.305
ENSMUSG00000027864	Ptgfrn	19221	prostaglandin F2 receptor negative regulator	chr3:101040235-101110166	-	-0.127027	0.0767384	-1.65533	0.0978584	0.999661	No	OK	1330.99	1406.77	1255.21	1284.28	1497.73	1438.3	1108.91	1435.65	1221.07
ENSMUSG00000051343	Rab11fip5	52055	RAB11 family interacting protein 5 (class I)	chr6:85334961-85374634	-	-0.109557	0.0661958	-1.65505	0.0979147	0.999661	No	OK	2912.31	3042.9	2781.73	3077.08	3202.34	2849.27	2870.06	2929.82	2545.32
ENSMUSG00000029033	Acap3	140500	ArfGAP with coiled-coil, ankyrin repeat and PH domains 3	chr4:155891874-155907251	+	-0.136273	0.0823527	-1.65475	0.0979752	0.999661	No	OK	402.225	429.006	375.445	375.405	440.874	470.738	371.508	391.374	363.454
ENSMUSG00000024427	Spry4	24066	sprouty homolog 4 (Drosophila)	chr18:38586264-38601268	-	-0.14287	0.08641	-1.65339	0.0982505	0.999661	No	OK	274.237	295.275	253.2	293.253	269.638	322.934	233.947	273.413	252.239
ENSMUSG00000060126	Tpt1	22070	tumor protein, translationally-controlled 1	chr14:75845255-75848303	+	0.114452	0.0692758	1.65212	0.09851	0.999661	No	OK	18015.2	17149.8	18880.6	16709.2	17480.8	17259.6	19058.3	16315.2	21268.3
ENSMUSG00000022601	Zbtb11	271377	zinc finger and BTB domain containing 11	chr16:55973803-56008912	+	0.146611	0.0887507	1.65194	0.0985467	0.999661	No	OK	253.623	233.645	273.601	222.539	220.049	258.347	314.425	277.071	229.308
ENSMUSG00000024127	Prepl	213760	prolyl endopeptidase-like	chr17:85063476-85090267	-	-0.119606	0.0724223	-1.6515	0.098636	0.999661	No	OK	2167.7	2280.99	2054.4	2304.43	2096.67	2441.88	2109.27	2241.25	1812.68
ENSMUSG00000058897	Col25a1	77018	collagen, type XXV, alpha 1	chr3:130180844-130599883	+	0.0843946	0.0511157	1.65105	0.0987282	0.999661	No	OK	10.3853	6.75362	14.0171	8.31923	6.9734	4.96821	6.55052	13.7164	21.7843
ENSMUSG00000034538	Zfp418	232854	zinc finger protein 418	chr7:7171352-7183560	+	0.12154	0.0736212	1.65089	0.098761	0.999661	No	OK	29.1726	23.1829	35.1622	30.1572	23.2447	16.1467	41.1747	40.2347	24.0774
ENSMUSG00000026853	Crat	12908	carnitine acetyltransferase	chr2:30400475-30415748	-	0.090307	0.0547148	1.6505	0.0988402	0.999661	No	OK	20382.3	19673.9	21090.6	20192.9	19503.8	19325.1	21969.5	20121	21181.2
ENSMUSG00000010362	Rdm1	66599	RAD52 motif 1	chr11:101627948-101636081	+	0.125561	0.0760764	1.65047	0.0988478	0.999661	No	OK	666.277	627.971	704.582	636.421	656.274	591.217	711.199	640.097	762.45
ENSMUSG00000042589	Cux2	13048	cut-like homeobox 2	chr5:121860215-122049851	-	-0.127161	0.0770485	-1.6504	0.098862	0.999661	No	OK	531.367	561.814	500.921	589.626	567.945	527.873	524.042	512.078	466.642
ENSMUSG00000025193	Cutc	66388	cutC copper transporter	chr19:43753022-43768638	+	0.136346	0.0826195	1.65029	0.0988846	0.999661	No	OK	354.337	330.462	378.212	314.051	355.643	321.692	403.325	357.54	373.772
ENSMUSG00000028975	Pex14	56273	peroxisomal biogenesis factor 14	chr4:148960534-149099812	-	-0.132713	0.0804213	-1.65022	0.0988975	0.999661	No	OK	416.059	441.129	390.988	438.84	467.218	417.33	373.38	377.657	421.927
ENSMUSG00000087687	Pet100	100503890	PET100 homolog	chr8:3621550-3624235	+	0.150622	0.0913228	1.64933	0.0990796	0.999661	No	OK	247.047	222.472	271.623	282.854	169.686	214.875	272.314	220.376	322.178
ENSMUSG00000038871	Bpgm	12183	2,3-bisphosphoglycerate mutase	chr6:34476355-34505610	+	0.14144	0.0857676	1.64911	0.0991248	0.999661	No	OK	698.282	647.937	748.626	673.858	600.487	669.467	927.366	600.777	717.735
ENSMUSG00000015363	Trabd	67976	TraB domain containing	chr15:89076063-89087075	+	0.123675	0.0750057	1.64887	0.0991745	0.999661	No	OK	1566.63	1481.09	1652.17	1619.13	1384.61	1439.54	1737.76	1434.73	1784.02
ENSMUSG00000024866	Acy3	71670	aspartoacylase (aminoacylase) 3	chr19:3986569-3990005	+	0.130549	0.0792273	1.64777	0.0993993	0.999661	No	OK	490.095	459.953	520.237	470.037	485.039	424.782	481.931	560.542	518.237
ENSMUSG00000060538	Tmem219	68742	transmembrane protein 219	chr7:126886218-126898278	-	0.148701	0.0902472	1.64771	0.0994124	0.999661	No	OK	98.5461	86.7349	110.357	65.514	82.906	111.785	105.744	101.501	123.826
ENSMUSG00000036309	Skp1a	21402	S-phase kinase-associated protein 1A	chr11:52231994-52246858	+	0.101721	0.0617459	1.64741	0.0994737	0.999661	No	OK	3701.11	3550.1	3852.11	3717.66	3551.78	3380.87	3932.18	3619.29	4004.87
ENSMUSG00000063531	Sema3e	20349	sema domain, immunoglobulin domain (Ig), short basic domain, secreted, (semaphorin) 3E	chr5:14025275-14256689	+	-0.0877285	0.0532735	-1.64676	0.0996078	0.999661	No	OK	10.4631	13.8539	7.07224	17.6784	13.9468	9.93643	7.48631	9.14425	4.58616
ENSMUSG00000074682	Zcchc3	67917	zinc finger, CCHC domain containing 3	chr2:152411955-152415044	-	0.144361	0.0876886	1.64629	0.0997034	0.999661	No	OK	230.153	212.129	248.177	207.981	218.5	209.907	225.525	272.499	246.506
ENSMUSG00000027560	Dok5	76829	docking protein 5	chr2:170731806-170879775	+	-0.0949945	0.0577072	-1.64615	0.0997339	0.999661	No	OK	13.7951	17.8428	9.7475	10.399	17.0461	26.0831	7.48631	9.14425	12.612
ENSMUSG00000024901	Peli3	240518	pellino 3	chr19:4931854-4943092	-	-0.146451	0.0889849	-1.64579	0.0998064	0.999661	No	OK	78.3663	88.9802	67.7524	77.9928	82.1312	106.817	83.2852	60.352	59.6201
ENSMUSG00000035572	Dcaf10	242418	DDB1 and CUL4 associated factor 10	chr4:45342100-45379722	+	-0.1342	0.0815553	-1.6455	0.0998658	0.999661	No	OK	396.378	422.281	370.474	404.523	399.033	463.286	347.178	385.887	378.359
ENSMUSG00000024566	Atp9b	50771	ATPase, class II, type 9B	chr18:80734140-80934058	-	-0.1219	0.0741155	-1.64473	0.100027	0.999661	No	OK	617.202	650.433	583.97	674.898	639.228	637.173	591.418	609.007	551.486
ENSMUSG00000038600	Atp6v0a4	140494	ATPase, H+ transporting, lysosomal V0 subunit A4	chr6:38048482-38124586	-	-0.0736089	0.0447672	-1.64426	0.100122	0.999661	No	OK	10.9505	15.3919	6.50907	5.19952	6.19858	34.7775	2.80737	6.40097	10.3189
ENSMUSG00000098134	Rnf113a2	66381	ring finger protein 113A2	chr12:84417199-84418578	+	0.145842	0.0887276	1.64371	0.100236	0.999661	No	OK	195.92	180.366	211.475	185.103	169.686	186.308	215.231	218.547	200.645
ENSMUSG00000021140	Pcnx	54604	pecanex homolog (Drosophila)	chr12:81860029-82000924	+	-0.119639	0.0727868	-1.64369	0.100239	0.999661	No	OK	3235.28	3403.33	3067.23	3467.04	3384.42	3358.51	3282.75	3344.97	2573.99
ENSMUSG00000042190	Cmklr1	14747	chemokine-like receptor 1	chr5:113612354-113650390	-	-0.144428	0.0878918	-1.64325	0.100331	0.999661	No	OK	512.288	551.848	472.729	486.675	607.461	561.408	354.664	525.794	537.728
ENSMUSG00000039128	Cdc123	98828	cell division cycle 123	chr2:5794293-5844960	-	0.113516	0.0691124	1.64248	0.10049	0.999661	No	OK	872.01	830.669	913.351	847.522	819.762	824.724	948.889	884.249	906.914
ENSMUSG00000051339	2900026A02Rik	243219	RIKEN cDNA 2900026A02 gene	chr5:113086322-113163313	-	-0.125233	0.0762808	-1.64174	0.100645	0.999661	No	OK	1225.18	1294.87	1155.49	1215.65	1256.76	1412.21	1107.04	1319.51	1039.91
ENSMUSG00000026883	Dab2ip	69601	disabled 2 interacting protein	chr2:35691993-35730994	+	-0.122224	0.074453	-1.64162	0.100668	0.999661	No	OK	2624.5	2764.75	2484.25	2573.76	2851.35	2869.14	2096.17	2710.35	2646.22
ENSMUSG00000036504	Phpt1	75454	phosphohistidine phosphatase 1	chr2:25573430-25574871	-	0.133389	0.0812662	1.64138	0.100718	0.999661	No	OK	57.5305	48.0956	66.9654	45.7558	30.2181	68.3129	66.441	48.4645	85.9906
ENSMUSG00000020469	Myl7	17898	myosin, light polypeptide 7, regulatory	chr11:5896636-5898782	-	-0.0510739	0.031117	-1.64135	0.100725	0.999661	No	OK	700.048	1110.68	289.414	1743.92	1477.59	110.543	193.708	477.33	197.205
ENSMUSG00000044627	Swi5	72931	SWI5 recombination repair homolog (yeast)	chr2:32278804-32288069	-	0.11455	0.0698144	1.64077	0.100845	0.999661	No	OK	2253.47	2143.95	2363	2283.63	2107.52	2040.69	2361.93	2132.44	2594.62
ENSMUSG00000030145	Zfp248	72720	zinc finger protein 248	chr6:118427318-118455506	-	-0.137143	0.0835956	-1.64055	0.10089	0.999661	No	OK	47.4373	55.1514	39.7233	64.4741	48.8138	52.1662	48.661	38.4058	32.1032
ENSMUSG00000021557	Agtpbp1	67269	ATP/GTP binding protein 1	chr13:59493403-59557347	-	0.105029	0.0640565	1.63963	0.101083	0.999661	No	OK	3373.26	3230.48	3516.04	3246.58	3215.51	3229.34	3312.69	3858.87	3376.56
ENSMUSG00000021557	A230056J06Rik	319469	RIKEN cDNA A230056J06 gene	chr13:59580175-59585223	-	0.105029	0.0640565	1.63963	0.101083	0.999661	No	OK	3373.26	3230.48	3516.04	3246.58	3215.51	3229.34	3312.69	3858.87	3376.56
ENSMUSG00000038459	Abhd17c	70178	abhydrolase domain containing 17C	chr7:84109355-84151893	-	0.12329	0.075219	1.63908	0.101196	0.999661	No	OK	677.767	640.592	714.943	667.618	661.698	592.46	702.777	769.031	673.02
ENSMUSG00000022973	Synj1	104015	synaptojanin 1	chr16:90936096-91011308	-	-0.123719	0.0754982	-1.6387	0.101275	0.999661	No	OK	600.624	634.502	566.746	620.823	602.037	680.645	582.996	580.66	536.581
ENSMUSG00000027293	Ehd4	98878	EH-domain containing 4	chr2:120089486-120154575	-	-0.102285	0.0624434	-1.63804	0.101412	0.999661	No	OK	10039.8	10450.4	9629.27	10101.6	10530.6	10718.9	8750.56	9754.17	10383.1
ENSMUSG00000027931	Npr1	18160	natriuretic peptide receptor 1	chr3:90450591-90465866	-	0.134513	0.0821526	1.63735	0.101556	0.999661	No	OK	403.213	377.897	428.529	387.884	353.319	392.489	474.445	422.464	388.677
ENSMUSG00000067194	Eif1ax	66235	eukaryotic translation initiation factor 1A, X-linked	chrX:159372194-159385699	+	0.110748	0.0676594	1.63685	0.101662	0.999661	No	OK	1975.27	1884.07	2066.47	1940.46	1885.92	1825.82	2187.87	1861.77	2149.76
ENSMUSG00000003617	Cp	12870	ceruloplasmin	chr3:19957053-19992998	+	-0.119735	0.0731514	-1.63681	0.101669	0.999661	No	OK	2822.97	2970.41	2675.53	2848.3	2959.05	3103.89	2598.68	3079.78	2348.12
ENSMUSG00000048970	C1galt1c1	59048	C1GALT1-specific chaperone 1	chrX:38630782-38635143	-	0.149135	0.0911928	1.63539	0.101968	0.999661	No	OK	183.587	165.667	201.508	177.824	181.308	137.868	242.369	199.345	162.809
ENSMUSG00000047875	Gpr157	269604	G protein-coupled receptor 157	chr4:150087502-150105927	+	-0.10284	0.0628938	-1.63514	0.10202	0.999661	No	OK	1932.68	2013.36	1852	1948.78	1989.74	2101.55	1902.46	1876.4	1777.14
ENSMUSG00000025571	Tnrc6c	217351	trinucleotide repeat containing 6C	chr11:117654288-117763441	+	-0.115463	0.0707444	-1.63211	0.102657	0.999661	No	OK	1839.42	1930.99	1747.84	1857.27	1844.08	2091.62	1738.69	1911.15	1593.69
ENSMUSG00000030707	Coro1a	12721	coronin, actin binding protein 1A	chr7:126699773-126704816	-	-0.148878	0.0912286	-1.63192	0.102696	0.999661	No	OK	146.958	161.526	132.391	144.547	154.964	185.066	116.038	148.137	132.999
ENSMUSG00000038347	Tcte2	21646	t-complex-associated testis expressed 2	chr17:13716435-13761394	-	0.0995289	0.0609997	1.63163	0.102758	0.999661	No	OK	17.1718	12.5483	21.7952	18.7183	7.74822	11.1785	15.9084	17.3741	32.1032
ENSMUSG00000038347	2700054A10Rik	72578	RIKEN cDNA 2700054A10 gene	chr17:13487020-13554094	-	0.0995289	0.0609997	1.63163	0.102758	0.999661	No	OK	17.1718	12.5483	21.7952	18.7183	7.74822	11.1785	15.9084	17.3741	32.1032
ENSMUSG00000039069	Mtg2	52856	mitochondrial ribosome associated GTPase 2	chr2:180070592-180085902	+	0.128393	0.0786999	1.63143	0.1028	0.999661	No	OK	673.261	632.281	714.24	631.222	675.645	589.975	692.483	641.926	808.312
ENSMUSG00000027111	Itga6	16403	integrin alpha 6	chr2:71786938-71858427	+	-0.124555	0.0763493	-1.63138	0.10281	0.999661	No	OK	1397.23	1475	1319.45	1479.78	1562.82	1382.41	1256.76	1529.83	1171.77
ENSMUSG00000029864	Gstk1	76263	glutathione S-transferase kappa 1	chr6:42245934-42250441	+	0.113665	0.0696915	1.63098	0.102895	0.999661	No	OK	1650.25	1571.58	1728.92	1660.73	1503.93	1550.08	1876.26	1574.64	1735.86
ENSMUSG00000046491	C1qtnf2	69183	C1q and tumor necrosis factor related protein 2	chr11:43474305-43491525	+	-0.146503	0.0898314	-1.63087	0.102918	0.999661	No	OK	87.2611	98.1991	76.323	118.549	89.1046	86.9437	66.441	91.4425	71.0856
ENSMUSG00000046364	Rpl27a	26451	ribosomal protein L27A	chr7:109519194-109522369	+	0.11499	0.0705147	1.63072	0.10295	0.999661	No	OK	2226.51	2117.62	2335.41	2195.24	2061.03	2096.59	2395.62	2049.23	2561.37
ENSMUSG00000038086	Hspb2	69253	heat shock protein 2	chr9:50751071-50752354	-	0.128962	0.0791062	1.63024	0.103052	0.999661	No	OK	914.861	860.016	969.707	916.156	820.537	843.354	999.422	814.752	1094.95
ENSMUSG00000047215	Rpl9	20005	ribosomal protein L9	chr5:65388363-65391431	-	0.125674	0.0771376	1.62922	0.103266	0.999661	No	OK	4858.9	4583.28	5134.53	4697.25	4339	4713.59	5143.09	4227.39	6033.1
ENSMUSG00000020334	Slc22a4	30805	solute carrier family 22 (organic cation transporter), member 4	chr11:53983114-54028104	-	0.148843	0.0913856	1.62873	0.10337	0.999661	No	OK	108.09	96.6776	119.502	88.3919	102.277	99.3643	116.038	119.79	122.68
ENSMUSG00000036199	Ndufa13	67184	NADH dehydrogenase (ubiquinone) 1 alpha subcomplex, 13	chr8:69894181-69902558	-	0.101681	0.0624419	1.62842	0.103436	0.999661	No	OK	11160	10704.5	11615.5	10998	10808.8	10306.6	11856.4	10534.2	12456
ENSMUSG00000028555	Ttc39a	230603	tetratricopeptide repeat domain 39A	chr4:109407099-109444745	+	-0.11702	0.0718624	-1.62838	0.103444	0.999661	No	OK	32.7278	39.6299	25.8257	22.8779	48.8138	47.198	15.9084	37.4914	24.0774
ENSMUSG00000039763	Dnajc28	246738	DnaJ heat shock protein family (Hsp40) member C28	chr16:91614256-91618999	-	0.111012	0.0681737	1.62837	0.103446	0.999661	No	OK	1487.33	1418.13	1556.54	1440.27	1434.2	1379.92	1652.6	1416.44	1600.57
ENSMUSG00000022952	Runx1	12394	runt related transcription factor 1	chr16:92601465-92826074	-	0.121016	0.0743322	1.62805	0.103515	0.999661	No	OK	43.7864	35.3607	52.2121	42.6361	28.6684	34.7775	58.9547	75.8972	21.7843
ENSMUSG00000027896	Slc16a4	229699	solute carrier family 16 (monocarboxylic acid transporters), member 4	chr3:107291229-107307717	+	-0.0938495	0.0576654	-1.62748	0.103635	0.999661	No	OK	13.9628	17.9018	10.0238	16.6385	20.9202	16.1467	3.74315	13.7164	12.612
ENSMUSG00000021497	Txndc15	69672	thioredoxin domain containing 15	chr13:55714649-55726228	+	0.112528	0.0691634	1.62699	0.10374	0.999661	No	OK	1018.19	969.767	1066.62	957.752	1002.62	948.929	1132.3	1010.44	1057.11
ENSMUSG00000027809	Etfdh	66841	electron transferring flavoprotein, dehydrogenase	chr3:79603787-79628767	-	0.103933	0.0638877	1.6268	0.103779	0.999661	No	OK	23370.9	22389.9	24352	23916.8	21452.5	21800.5	26203	22197.7	24655.2
ENSMUSG00000054206	Gzmm	16904	granzyme M (lymphocyte met-ase 1)	chr10:79689019-79695261	+	0.147631	0.0907566	1.62667	0.103807	0.999661	No	OK	153.234	139.28	167.189	141.427	134.819	141.594	146.919	179.227	175.421
ENSMUSG00000012126	Ubxn11	67586	UBX domain protein 11	chr4:134102582-134126780	+	-0.0898714	0.055249	-1.62666	0.103809	0.999661	No	OK	12.2668	15.9981	8.53539	19.7582	10.8475	17.3887	8.4221	4.57212	12.612
ENSMUSG00000023460	Rab12	19328	RAB12, member RAS oncogene family	chr17:66494511-66519670	-	0.0952754	0.0585758	1.62653	0.103837	0.999661	No	OK	5581.73	5372.92	5790.54	5464.7	5254.84	5399.21	5593.21	5605.42	6172.98
ENSMUSG00000024150	Mcfd2	193813	multiple coagulation factor deficiency 2	chr17:87254442-87265947	-	0.114349	0.0703045	1.62649	0.103846	0.999661	No	OK	1639.49	1558.7	1720.27	1587.93	1663.54	1424.64	1760.22	1581.04	1819.56
ENSMUSG00000024235	Map3k8	26410	mitogen-activated protein kinase kinase kinase 8	chr18:4331326-4352953	-	-0.143385	0.0881627	-1.62636	0.103872	0.999661	No	OK	62.7426	71.159	54.3262	62.3942	72.8333	78.2494	51.4684	53.0366	58.4736
ENSMUSG00000027165	B230118H07Rik	68170	RIKEN cDNA B230118H07 gene	chr2:101560780-101628986	-	0.117079	0.0719888	1.62634	0.103876	0.999661	No	OK	1081.01	1026.46	1135.56	1084.62	982.475	1012.27	1124.82	1042.44	1239.41
ENSMUSG00000038774	Ascc3	77987	activating signal cointegrator 1 complex subunit 3	chr10:50592668-50851202	+	-0.128995	0.0793293	-1.62607	0.103934	0.999661	No	OK	446.243	473.14	419.346	481.476	473.416	464.528	408.94	458.127	390.971
ENSMUSG00000034088	Hdlbp	110611	high density lipoprotein (HDL) binding protein	chr1:93405939-93478917	-	0.0871556	0.0535996	1.62605	0.103939	0.999661	No	OK	19126.1	18489	19763.2	18827.5	18075.8	18563.7	20213	20153.9	18922.5
ENSMUSG00000029528	Pxn	19303	paxillin	chr5:115506675-115555987	+	-0.121548	0.0747587	-1.62587	0.103977	0.999661	No	OK	1206.59	1271.4	1141.79	1285.32	1198.65	1330.24	986.321	1231.73	1207.31
ENSMUSG00000025359	Pmel	20431	premelanosome protein	chr10:128706257-128720238	+	-0.0908636	0.0559007	-1.62545	0.104067	0.999661	No	OK	12.8232	16.5084	9.13789	9.35914	24.0195	16.1467	7.48631	7.3154	12.612
ENSMUSG00000049103	Ccr2	12772	chemokine (C-C motif) receptor 2	chr9:124102182-124109140	+	0.126559	0.0778722	1.62522	0.104116	0.999661	No	OK	41.2811	33.8624	48.6999	24.9577	35.6418	40.9878	35.56	70.4107	40.1289
ENSMUSG00000025816	Sec61a2	57743	Sec61, alpha subunit 2 (S. cerevisiae)	chr2:5870986-5895353	-	0.147277	0.0906464	1.62474	0.104218	0.999661	No	OK	201.211	183.247	219.174	164.305	199.129	186.308	239.562	245.98	171.981
ENSMUSG00000051811	Cox6b2	333182	cytochrome c oxidase subunit VIb polypeptide 2	chr7:4751791-4753094	-	0.119705	0.0736766	1.62474	0.104218	0.999661	No	OK	27.6448	22.0561	33.2335	15.5986	23.2447	27.3252	26.2021	35.6626	37.8359
ENSMUSG00000049940	Pgrmc2	70804	progesterone receptor membrane component 2	chr3:41066325-41083046	-	0.106694	0.0657134	1.62363	0.104454	0.999661	No	OK	1182.64	1130.72	1234.56	1131.42	1130.47	1130.27	1209.97	1206.13	1287.57
ENSMUSG00000028224	Nbn	27354	nibrin	chr4:15957966-15992589	+	0.117814	0.0726166	1.62242	0.104714	0.999661	No	OK	692.178	657.406	726.95	693.616	625.281	653.32	711.199	741.598	728.054
ENSMUSG00000073775	Kti12	100087	KTI12 homolog, chromatin associated	chr4:108847856-108849412	+	0.1414	0.0871934	1.62169	0.10487	0.999661	No	OK	245.529	226.397	264.662	221.5	250.268	207.423	276.058	249.638	268.291
ENSMUSG00000032285	Dnaja4	58233	DnaJ heat shock protein family (Hsp40) member A4	chr9:54699558-54716317	+	-0.12185	0.0751795	-1.62078	0.105064	0.999661	No	OK	1686.98	1776.9	1597.06	1556.74	1986.64	1787.32	1455.15	1704.49	1631.53
ENSMUSG00000079499	6530402F18Rik	76220	RIKEN cDNA 6530402F18 gene	chr2:29245115-29252993	-	-0.147827	0.0912229	-1.62051	0.105123	0.999661	No	OK	109.432	121.413	97.4521	105.03	120.097	139.11	104.808	83.2126	104.335
ENSMUSG00000048661	Lemd3	380664	LEM domain containing 3	chr10:120923410-120979330	-	-0.130918	0.0808357	-1.61955	0.105329	0.999661	No	OK	502.461	534.616	470.306	533.471	474.191	596.186	447.307	503.848	459.763
ENSMUSG00000027551	Zfp64	22722	zinc finger protein 64	chr2:168925360-168955587	-	-0.142248	0.0878422	-1.61935	0.105371	0.999661	No	OK	215.076	231.739	198.413	239.178	220.049	235.99	200.259	187.457	207.524
ENSMUSG00000026112	Coa5	76178	cytochrome C oxidase assembly factor 5	chr1:37417084-37430103	-	-0.0933796	0.0576756	-1.61905	0.105436	0.999661	No	OK	5791.82	6001.78	5581.86	5842.18	6321.77	5841.38	5749.48	5421.62	5574.48
ENSMUSG00000040950	Mgl2	216864	macrophage galactose N-acetyl-galactosamine specific lectin 2	chr11:70130356-70137542	+	0.147969	0.0913962	1.61898	0.105451	0.999661	No	OK	180.098	161.73	198.467	171.584	172.011	141.594	195.58	254.21	145.611
ENSMUSG00000045968	Teddm2	240817	transmembrane epididymal family member 2	chr1:153849541-153851195	-	-0.122543	0.0757273	-1.61822	0.105616	0.999661	No	OK	29.4071	35.0117	23.8026	31.1971	34.0922	39.7457	19.6516	21.9462	29.8101
ENSMUSG00000036698	Ago2	239528	argonaute RISC catalytic subunit 2	chr15:73101624-73184947	-	-0.118944	0.0735446	-1.61731	0.105812	0.999661	No	OK	2147.39	2259.69	2035.1	2119.32	2212.89	2446.85	1996.04	2298.86	1810.39
ENSMUSG00000016194	Hsd11b1	15483	hydroxysteroid 11-beta dehydrogenase 1	chr1:193221640-193264045	-	0.134525	0.0831815	1.61725	0.105825	0.999661	No	OK	404.467	377.849	431.086	408.682	344.796	380.068	417.362	393.203	482.694
ENSMUSG00000055541	Lair1	52855	leukocyte-associated Ig-like receptor 1	chr7:4007072-4063204	-	-0.125162	0.0773943	-1.61719	0.105837	0.999661	No	OK	38.1786	44.9895	31.3678	55.1149	55.0124	24.8411	32.7526	33.8337	27.517
ENSMUSG00000033862	Cdk10	234854	cyclin-dependent kinase 10	chr8:123224840-123232256	+	0.141981	0.0878059	1.61699	0.105881	0.999661	No	OK	227.703	210.613	244.793	230.859	189.831	211.149	252.663	243.237	238.481
ENSMUSG00000036743	Psma8	73677	proteasome (prosome, macropain) subunit, alpha type, 8	chr18:14706150-14762299	+	-0.0903964	0.0559043	-1.61698	0.105882	0.999661	No	OK	12.1443	15.6662	8.62233	10.399	21.695	14.9046	10.2937	6.40097	9.17233
ENSMUSG00000047793	Sned1	208777	sushi, nidogen and EGF-like domains 1	chr1:93235896-93296448	+	-0.146037	0.0903597	-1.61618	0.106056	0.999661	No	OK	328.296	357.988	298.605	384.765	321.551	367.648	286.351	385.887	223.576
ENSMUSG00000044037	Als2cl	235633	ALS2 C-terminal like	chr9:110880173-110900530	+	-0.136553	0.0844948	-1.61612	0.106069	0.999661	No	OK	369.924	395.441	344.407	362.927	375.014	448.381	325.654	324.621	382.945
ENSMUSG00000050608	Minos1	433771	mitochondrial inner membrane organizing system 1	chr4:139101813-139131113	-	0.122256	0.0756582	1.6159	0.106115	0.999661	No	OK	3347.72	3165.65	3529.78	3430.64	2988.49	3077.81	3601.85	2979.2	4008.31
ENSMUSG00000007888	Crlf1	12931	cytokine receptor-like factor 1	chr8:70493130-70504081	+	-0.0938932	0.0581139	-1.61568	0.106164	0.999661	No	OK	16.4435	21.2965	11.5906	11.4389	13.9468	38.5037	9.35788	12.8019	12.612
ENSMUSG00000021764	Ndufs4	17993	NADH dehydrogenase (ubiquinone) Fe-S protein 4	chr13:114287794-114388094	-	0.110504	0.0683996	1.61557	0.106188	0.999661	No	OK	5004.96	4773.81	5236.11	4917.71	4706.27	4697.45	5293.76	4600.47	5814.11
ENSMUSG00000034902	Pip5k1c	18717	phosphatidylinositol-4-phosphate 5-kinase, type 1 gamma	chr10:81292962-81319974	+	-0.107809	0.0667523	-1.61506	0.106298	0.999661	No	OK	1130.91	1181.5	1080.32	1141.81	1191.68	1211	1082.71	1118.34	1039.91
ENSMUSG00000025586	Cpeb1	12877	cytoplasmic polyadenylation element binding protein 1	chr7:81347025-81454758	-	-0.142293	0.0881077	-1.61499	0.106312	0.999661	No	OK	258.078	278.182	237.973	245.417	283.585	305.545	205.873	256.953	251.093
ENSMUSG00000028085	Gatb	229487	glutamyl-tRNA(Gln) amidotransferase, subunit B	chr3:85574128-85654470	+	0.10755	0.0666238	1.61429	0.106465	0.999661	No	OK	1460.97	1395.6	1526.35	1387.23	1417.15	1382.41	1426.14	1517.94	1634.97
ENSMUSG00000030589	Rasgrp4	233046	RAS guanyl releasing protein 4	chr7:29134932-29153955	+	-0.100846	0.0624941	-1.61368	0.106597	0.999661	No	OK	21.2199	26.726	15.7137	17.6784	36.4166	26.0831	21.5231	21.0318	4.58616
ENSMUSG00000037922	Bank1	242248	B cell scaffold protein with ankyrin repeats 1	chr3:136053363-136326066	-	-0.108098	0.0670413	-1.61241	0.106872	0.999661	No	OK	22.9072	28.3659	17.4485	36.3966	26.344	22.357	18.7158	25.6039	8.02579
ENSMUSG00000027624	Epb41l1	13821	erythrocyte membrane protein band 4.1 like 1	chr2:156420908-156543214	+	-0.134412	0.0834107	-1.61144	0.107083	0.999661	No	OK	381.237	405.768	356.706	392.044	456.37	368.89	345.306	383.144	341.669
ENSMUSG00000028414	Fktn	246179	fukutin	chr4:53714181-53763271	+	0.12413	0.0770412	1.61122	0.107133	0.999661	No	OK	1200.61	1134.41	1266.81	1165.73	1107.22	1130.27	1432.69	1304.88	1062.84
ENSMUSG00000024937	Ehbp1l1	114601	EH domain binding protein 1-like 1	chr19:5707373-5726317	-	-0.101351	0.0629225	-1.61072	0.10724	0.999661	No	OK	7657.71	7968.92	7346.51	7575.7	8444.01	7887.04	6922.96	7956.41	7160.15
ENSMUSG00000034910	Pygo1	72135	pygopus 1	chr9:72925649-72946015	+	0.123165	0.0765172	1.60964	0.107476	0.999661	No	OK	1101.39	1041.7	1161.08	977.51	1023.54	1124.06	1109.85	1327.74	1045.65
ENSMUSG00000027254	Map1a	17754	microtubule-associated protein 1 A	chr2:121289601-121310832	+	-0.146512	0.0910804	-1.6086	0.107703	0.999661	No	OK	226.791	248.598	204.984	237.098	206.878	301.819	160.956	235.007	218.989
ENSMUSG00000068245	Phf11d	219132	PHD finger protein 11D	chr14:59347406-59365490	-	-0.146696	0.0912181	-1.60819	0.107794	0.999661	No	OK	130.531	142.783	118.279	138.307	153.415	136.626	126.331	111.56	116.947
ENSMUSG00000003848	Nob1	67619	NIN1/RPN12 binding protein 1 homolog	chr8:107412488-107425038	-	0.125317	0.0779808	1.60703	0.108048	0.999661	No	OK	449.686	423.72	475.652	421.161	427.702	422.298	473.509	453.555	499.892
ENSMUSG00000021597	Slf1	105377	SMC5-SMC6 complex localization factor 1	chr13:77043087-77135468	-	0.122923	0.0765094	1.60664	0.108134	0.999661	No	OK	984.727	931.705	1037.75	1028.47	831.384	935.266	1128.56	1038.79	945.897
ENSMUSG00000094686	Ccl21a	18829	chemokine (C-C motif) ligand 21A (serine)	chr4:42772859-42773991	-	0.141759	0.0882468	1.60639	0.108187	0.999661	No	OK	261.095	241.086	281.103	246.457	243.294	233.506	277.929	329.193	236.187
ENSMUSG00000094686	Gm1987	100504362	predicted gene 1987	chr4:42772859-42773993	-	0.141759	0.0882468	1.60639	0.108187	0.999661	No	OK	261.095	241.086	281.103	246.457	243.294	233.506	277.929	329.193	236.187
ENSMUSG00000079316	Rab9	56382	RAB9, member RAS oncogene family	chrX:166457251-166479867	-	0.132534	0.0825202	1.60608	0.108256	0.999661	No	OK	464.83	435.122	494.539	483.555	392.06	429.751	507.197	439.838	536.581
ENSMUSG00000029417	Cxcl9	17329	chemokine (C-X-C motif) ligand 9	chr5:92321330-92328079	-	0.130744	0.0814253	1.60569	0.108342	0.999661	No	OK	52.1587	42.9356	61.3818	36.3966	65.0851	27.3252	56.1473	60.352	67.6459
ENSMUSG00000024011	Pi16	74116	peptidase inhibitor 16	chr17:29318881-29328902	+	-0.13625	0.0848693	-1.60541	0.108404	0.999661	No	OK	1056.97	1214.55	899.385	876.639	1631.78	1135.24	819.751	924.483	953.922
ENSMUSG00000052387	Trpm3	226025	transient receptor potential cation channel, subfamily M, member 3	chr19:22139116-22989882	+	-0.136783	0.0852841	-1.60385	0.108748	0.999661	No	OK	56.8811	65.5068	48.2553	49.9154	59.6613	86.9437	45.8536	48.4645	50.4478
ENSMUSG00000019590	Cyb561	13056	cytochrome b-561	chr11:105933703-105944147	-	-0.146044	0.0910584	-1.60384	0.108748	0.999661	No	OK	275.4	300.586	250.215	215.26	354.869	331.628	208.681	263.354	278.61
ENSMUSG00000050390	C77080	97130	expressed sequence C77080	chr4:129219577-129248443	-	-0.145542	0.0908073	-1.60276	0.108988	0.999661	No	OK	162.642	177.425	147.858	152.866	184.408	195.002	133.818	161.853	147.904
ENSMUSG00000073791	Efcab7	230500	EF-hand calcium binding domain 7	chr4:99829499-99912783	+	-0.108715	0.0678427	-1.60245	0.109056	0.999661	No	OK	23.2426	28.7643	17.7209	23.9178	20.1454	42.2298	23.3947	13.7164	16.0516
ENSMUSG00000010376	Nedd8	18002	neural precursor cell expressed, developmentally down-regulated gene 8	chr14:55662266-55671906	-	0.107652	0.0672014	1.60193	0.109172	0.999661	No	OK	1486.75	1420.35	1553.15	1424.67	1399.33	1437.06	1570.25	1430.16	1659.05
ENSMUSG00000039497	Dse	212898	dermatan sulfate epimerase	chr10:34151392-34207551	-	-0.145298	0.0907591	-1.60092	0.109395	0.999661	No	OK	154.398	167.949	140.848	149.746	185.183	168.919	133.818	140.821	147.904
ENSMUSG00000021893	Capn7	12339	calpain 7	chr14:31336723-31371983	+	0.107851	0.0673772	1.6007	0.109443	0.999661	No	OK	1366.1	1305.83	1426.36	1386.19	1235.84	1295.46	1497.26	1389.93	1391.9
ENSMUSG00000032602	Slc25a20	57279	solute carrier family 25 (mitochondrial carnitine/acylcarnitine translocase), member 20	chr9:108662097-108684641	+	0.107698	0.0673466	1.59916	0.109786	0.999661	No	OK	6533.09	6241.55	6824.63	6679.3	6138.14	5907.21	7177.5	6066.29	7230.09
ENSMUSG00000031312	Itgb1bp2	26549	integrin beta 1 binding protein 2	chrX:101449108-101453541	+	0.1151	0.0719839	1.59897	0.109828	0.999661	No	OK	4032.79	3833.38	4232.21	4131.54	3642.44	3726.16	4318.66	3675.99	4701.97
ENSMUSG00000064215	Ifi27	52668	interferon, alpha-inducible protein 27	chr12:103434188-103440245	+	0.127885	0.0800167	1.59823	0.109991	0.999661	No	OK	405.367	380.803	429.932	368.126	402.908	371.374	413.618	450.811	425.367
ENSMUSG00000028378	Ptgr1	67103	prostaglandin reductase 1	chr4:58965589-58987078	-	-0.133612	0.0836068	-1.5981	0.11002	0.999661	No	OK	49.8492	57.6591	42.0393	41.5962	64.3102	67.0709	42.1105	48.4645	35.5428
ENSMUSG00000059149	Mfsd4a	213006	major facilitator superfamily domain containing 4A	chr1:132026620-132068062	-	-0.136001	0.0851048	-1.59804	0.110033	0.999661	No	OK	339.006	363.232	314.781	351.488	349.445	388.763	343.434	333.765	267.144
ENSMUSG00000033991	Ttc37	218343	tetratricopeptide repeat domain 37	chr13:76098733-76187983	+	-0.123557	0.0773413	-1.59756	0.110141	0.999661	No	OK	483.409	510.782	456.036	506.433	506.734	519.178	448.243	486.474	433.393
ENSMUSG00000004040	Stat3	20848	signal transducer and activator of transcription 3	chr11:100886805-100939540	-	-0.122846	0.0768972	-1.59754	0.110145	0.999661	No	OK	3297.69	3479.72	3115.67	3063.56	3799.73	3575.87	2787.71	3609.23	2950.05
ENSMUSG00000103332	Pcdhga2	93710	protocadherin gamma subfamily A, 2	chr18:37669104-37841870	+	-0.145894	0.0913367	-1.59732	0.110193	0.999661	No	OK	153.658	169.227	138.089	190.302	147.216	170.161	146.919	157.281	110.068
ENSMUSG00000006931	P3h4	66180	prolyl 3-hydroxylase family member 4 (non-enzymatic)	chr11:100408749-100414819	-	0.123531	0.0773575	1.59688	0.110293	0.999661	No	OK	1289.02	1218.01	1360.03	1383.07	1053.76	1217.21	1481.35	1271.05	1327.69
ENSMUSG00000031097	Tnni2	21953	troponin I, skeletal, fast 2	chr7:142442467-142444405	+	0.125572	0.0786489	1.59662	0.110351	0.999661	No	OK	35.0483	29.0562	41.0403	35.3567	23.2447	28.5672	41.1747	47.5501	34.3962
ENSMUSG00000042997	Nhlrc3	212114	NHL repeat containing 3	chr3:53451995-53463258	-	-0.141305	0.0885365	-1.596	0.110488	0.999661	No	OK	229.098	246.896	211.3	276.615	241.745	222.328	231.14	192.944	209.817
ENSMUSG00000005873	Reep5	13476	receptor accessory protein 5	chr18:34344885-34373415	-	0.100548	0.0630057	1.59586	0.110519	0.999661	No	OK	10463.5	10039.1	10887.9	10053.8	10530.6	9532.76	11068.5	9941.62	11653.4
ENSMUSG00000021271	Zfp839	72805	zinc finger protein 839	chr12:110850278-110869998	+	-0.136888	0.0858111	-1.59522	0.110662	0.999661	No	OK	319.597	342.994	296.199	367.086	309.154	352.743	316.296	315.476	256.825
ENSMUSG00000056966	Gjc3	118446	gap junction protein, gamma 3	chr5:137953808-137962959	-	0.0827424	0.0518734	1.59509	0.110693	0.999661	No	OK	10.3983	7.10706	13.6896	12.4788	3.87411	4.96821	14.9726	14.6308	11.4654
ENSMUSG00000040761	Spen	56381	SPEN homolog, transcriptional regulator (Drosophila)	chr4:141467889-141538597	-	-0.127138	0.0797063	-1.59507	0.110696	0.999661	No	OK	1395.03	1479.23	1310.82	1516.18	1286.98	1634.54	1319.46	1485.94	1127.05
ENSMUSG00000079557	March2	224703	membrane-associated ring finger (C3HC4) 2	chr17:33685691-33718677	-	0.106837	0.0670005	1.59457	0.110809	0.999661	No	OK	2993.06	2860.63	3125.49	2973.09	2795.56	2813.25	3178.87	2807.28	3390.32
ENSMUSG00000060487	Samd5	320825	sterile alpha motif domain containing 5	chr10:9627258-9675208	-	-0.140858	0.0883801	-1.59378	0.110986	0.999661	No	OK	91.4301	103.295	79.5653	109.19	110.025	90.6699	112.295	57.6088	68.7925
ENSMUSG00000020101	Vsir	74048	V-set immunoregulatory receptor	chr10:60346850-60372684	+	-0.134553	0.0844408	-1.59346	0.111058	0.999661	No	OK	558.972	597.324	520.62	501.234	611.335	679.403	590.483	513.907	457.47
ENSMUSG00000002043	Trappc6a	67091	trafficking protein particle complex 6A	chr7:19508669-19516145	+	0.13611	0.0854468	1.59292	0.111179	0.999661	No	OK	271.58	252.142	291.017	253.737	264.214	238.474	289.159	274.327	309.566
ENSMUSG00000053519	Kcnip1	70357	Kv channel-interacting protein 1	chr11:33629779-33843585	-	-0.0992145	0.0622888	-1.59281	0.111202	0.999661	No	OK	16.2702	20.2653	12.2751	17.6784	23.2447	19.8729	8.4221	10.0587	18.3447
ENSMUSG00000023072	Cep89	72140	centrosomal protein 89	chr7:35397092-35438684	+	0.135402	0.0850113	1.59275	0.111217	0.999661	No	OK	308.456	288.056	328.856	274.535	264.214	325.418	342.499	317.305	326.764
ENSMUSG00000030104	Edem1	192193	ER degradation enhancer, mannosidase alpha-like 1	chr6:108828640-108859356	+	-0.137604	0.0864602	-1.59153	0.11149	0.999661	No	OK	308.297	330.628	285.966	289.093	358.743	344.049	304.131	302.675	251.093
ENSMUSG00000063406	Tmed5	73130	transmembrane emp24 protein transport domain containing 5	chr5:108121646-108132591	-	0.114951	0.0722333	1.59139	0.111522	0.999661	No	OK	958.758	911.674	1005.84	1006.63	863.927	864.469	1046.21	987.579	983.732
ENSMUSG00000028010	Gar1	68147	GAR1 ribonucleoprotein	chr3:129824911-129831396	-	-0.144891	0.09107	-1.59098	0.111614	0.999661	No	OK	151.796	166.122	137.469	165.345	166.587	166.435	134.754	161.853	115.801
ENSMUSG00000004018	Fancl	67030	Fanconi anemia, complementation group L	chr11:26387083-26471883	+	-0.145066	0.0911918	-1.59078	0.11166	0.999661	No	OK	113.61	125.857	101.363	97.751	139.468	140.352	109.487	100.587	94.0164
ENSMUSG00000030965	Fam175b	109359	family with sequence similarity 175, member B	chr7:132859224-132885114	+	-0.123814	0.0778359	-1.5907	0.111677	0.999661	No	OK	455.827	481.442	430.212	476.276	481.165	486.885	449.178	406.919	434.539
ENSMUSG00000036585	Fgf1	14164	fibroblast growth factor 1	chr18:38838672-38918699	-	0.0945591	0.0594805	1.58975	0.111891	0.999661	No	OK	6292.36	6058.06	6526.66	6392.29	5808.84	5973.04	6648.78	6181.51	6749.69
ENSMUSG00000056116	H2-T22	15039	histocompatibility 2, T region locus 22	chr17:36038408-36042702	-	0.140605	0.0884459	1.58973	0.111895	0.999661	No	OK	349.879	323.208	376.55	274.535	326.2	368.89	328.462	452.64	348.549
ENSMUSG00000056116	H2-T9	15051	histocompatibility 2, T region locus 9	chr17:36038408-36042692	-	0.140605	0.0884459	1.58973	0.111895	0.999661	No	OK	349.879	323.208	376.55	274.535	326.2	368.89	328.462	452.64	348.549
ENSMUSG00000005950	P2rx5	94045	purinergic receptor P2X, ligand-gated ion channel, 5	chr11:73160529-73172687	+	-0.136122	0.0856523	-1.58924	0.112006	0.999661	No	OK	415.88	443.883	387.877	423.241	493.562	414.846	321.911	396.86	444.858
ENSMUSG00000039633	Lonrf1	244421	LON peptidase N-terminal domain and ring finger 1	chr8:36216063-36249516	-	-0.139257	0.0876251	-1.58924	0.112007	0.999661	No	OK	274.983	296.054	253.911	345.248	257.241	285.672	247.984	266.098	247.653
ENSMUSG00000027907	S100a11	20195	S100 calcium binding protein A11	chr3:93520495-93526288	+	-0.141897	0.0892981	-1.58902	0.112055	0.999661	No	OK	266.63	287.869	245.391	250.617	309.929	303.061	196.516	267.926	271.73
ENSMUSG00000040170	Fmo2	55990	flavin containing monooxygenase 2	chr1:162875046-162898712	-	0.134577	0.0847106	1.58867	0.112134	0.999661	No	OK	1289.36	1200.71	1378	1149.09	1320.3	1132.75	1089.26	1343.29	1701.47
ENSMUSG00000025269	Apex2	77622	apurinic/apyrimidinic endonuclease 2	chrX:150571506-150588155	-	0.144636	0.091086	1.5879	0.112309	0.999661	No	OK	194.983	176.743	213.224	205.901	166.587	157.741	240.498	166.425	232.748
ENSMUSG00000030051	Aplf	72103	aprataxin and PNKP like factor	chr6:87628428-87672168	-	0.143401	0.0903397	1.58735	0.112434	0.999661	No	OK	79.4591	70.3191	88.5991	73.8332	65.0851	72.0391	85.1567	92.3569	88.2837
ENSMUSG00000057706	Mex3b	108797	mex3 RNA binding family member B	chr7:82867332-82871576	+	-0.128712	0.0810918	-1.58724	0.112458	0.999661	No	OK	41.825	48.6474	35.0026	35.3567	59.6613	50.9242	39.3031	34.7481	30.9566
ENSMUSG00000037822	Smim14	68552	small integral membrane protein 14	chr5:65448754-65492835	-	-0.109786	0.0691701	-1.58719	0.112469	0.999661	No	OK	1801.42	1882.85	1719.98	1827.11	1994.39	1827.06	1714.36	1570.98	1874.59
ENSMUSG00000034853	Acot11	329910	acyl-CoA thioesterase 11	chr4:106744560-106799831	-	-0.128284	0.0808293	-1.5871	0.112489	0.999661	No	OK	635.589	674.127	597.05	627.062	643.877	751.442	530.592	580.66	679.899
ENSMUSG00000001441	Npepps	19155	aminopeptidase puromycin sensitive	chr11:97205855-97280576	-	0.103361	0.0651335	1.5869	0.112535	0.999661	No	OK	2928.81	2806.71	3050.92	2957.49	2669.26	2793.38	3067.51	3259.01	2826.22
ENSMUSG00000002068	Ccne1	12447	cyclin E1	chr7:38097983-38107490	-	-0.123836	0.0780474	-1.58668	0.112585	0.999661	No	OK	32.0941	37.8663	26.3218	37.4365	36.4166	39.7457	30.881	22.8606	25.2239
ENSMUSG00000090733	Rps27	57294	ribosomal protein S27	chr3:90212666-90213648	-	0.124553	0.0785088	1.58649	0.112629	0.999661	No	OK	3794.46	3577.58	4011.34	3645.9	3374.35	3712.5	3856.38	3349.54	4828.09
ENSMUSG00000047419	Cmya5	76469	cardiomyopathy associated 5	chr13:93040714-93144724	-	0.0948282	0.0597862	1.58612	0.112712	0.999661	No	OK	23716.5	22830.2	24602.7	23234.6	22573.7	22682.4	24276.2	26666.5	22865.5
ENSMUSG00000073422	H2-Ke6	14979	H2-K region expressed gene 6	chr17:34026032-34028055	-	-0.101162	0.0637834	-1.58602	0.112734	0.999661	No	OK	18.3492	23.0184	13.68	20.7981	14.7216	33.5354	13.101	11.8875	16.0516
ENSMUSG00000005779	Psmb4	19172	proteasome (prosome, macropain) subunit, beta type 4	chr3:94884323-94886958	-	0.108829	0.0686186	1.586	0.112738	0.999661	No	OK	2898.51	2765.35	3031.67	2831.66	2897.06	2567.32	3080.62	2734.13	3280.25
ENSMUSG00000020836	Coro6	216961	coronin 6	chr11:77463912-77469501	+	-0.106086	0.0669067	-1.58558	0.112834	0.999661	No	OK	6610.43	6899.37	6321.49	6683.46	6942.41	7072.25	5569.81	6921.28	6473.37
ENSMUSG00000027524	Edn3	13616	endothelin 3	chr2:174760618-174784042	+	0.144336	0.0910447	1.58533	0.112891	0.999661	No	OK	148.269	131.758	164.78	136.227	122.422	136.626	133.818	133.506	227.015
ENSMUSG00000026575	Nme7	171567	NME/NM23 family member 7	chr1:164307671-164349435	+	0.137638	0.0868258	1.58522	0.112915	0.999661	No	OK	56.3623	48.5354	64.1891	57.1947	44.9397	43.4719	64.5694	60.352	67.6459
ENSMUSG00000031633	Slc25a4	11739	solute carrier family 25 (mitochondrial carrier, adenine nucleotide translocator), member 4	chr8:46207340-46211009	-	0.106611	0.0672554	1.58517	0.112928	0.999661	No	OK	135174	129221	141128	130659	130489	126516	140536	126322	156525
ENSMUSG00000021091	Serpina3n	20716	serine (or cysteine) peptidase inhibitor, clade A, member 3N	chr12:104406707-104414329	+	0.0986041	0.0622071	1.58509	0.112945	0.999661	No	OK	299.841	223.872	375.81	166.385	233.221	272.01	263.892	609.007	254.532
ENSMUSG00000026574	Dpt	56429	dermatopontin	chr1:164796731-164824266	+	-0.118219	0.0745826	-1.58508	0.112949	0.999661	No	OK	2017.25	2120.15	1914.35	1950.86	2388.78	2020.82	1796.71	1811.48	2134.86
ENSMUSG00000032324	Tspan3	56434	tetraspanin 3	chr9:56135883-56161070	-	0.107547	0.067854	1.58498	0.112972	0.999661	No	OK	5493.35	5247.9	5738.79	5557.25	5064.24	5122.23	6051.74	5051.28	6113.36
ENSMUSG00000026511	Srp9	27058	signal recognition particle 9	chr1:182124736-182132415	+	0.123724	0.0780795	1.58459	0.113059	0.999661	No	OK	611.196	576.543	645.849	604.184	582.666	542.777	722.429	592.547	622.572
ENSMUSG00000020069	Hnrnph3	432467	heterogeneous nuclear ribonucleoprotein H3	chr10:63014663-63023849	-	0.11715	0.0739423	1.58434	0.113116	0.999661	No	OK	647.8	614.595	681.006	657.219	609.01	577.555	680.318	697.706	664.994
ENSMUSG00000042389	Tsen2	381802	tRNA splicing endonuclease subunit 2	chr6:115544703-115578336	+	0.143253	0.0904256	1.58421	0.113147	0.999661	No	OK	167.889	153.081	182.697	159.105	151.09	149.046	177.8	162.768	207.524
ENSMUSG00000086947	4930522O17Rik	78180	RIKEN cDNA 4930522O17 gene	chr4:53246195-53251120	+	0.0832172	0.0525332	1.58409	0.113174	0.999661	No	OK	11.5441	7.8541	15.2341	7.27933	10.0727	6.21027	7.48631	25.6039	12.612
ENSMUSG00000026880	Stom	13830	stomatin	chr2:35313989-35337009	-	0.0922532	0.0583039	1.58228	0.113585	0.999661	No	OK	4735.88	4563.74	4908.03	4637.97	4739.59	4313.65	5033.61	4806.22	4884.27
ENSMUSG00000023852	Chd1	12648	chromodomain helicase DNA binding protein 1	chr17:15704966-15772612	+	-0.127362	0.0805109	-1.58192	0.113667	0.999661	No	OK	539.25	572.616	505.884	560.508	546.25	611.09	519.363	561.457	436.832
ENSMUSG00000023852	Riok2	67045	RIO kinase 2 (yeast)	chr17:17374331-17394899	+	-0.127362	0.0805109	-1.58192	0.113667	0.999661	No	OK	539.25	572.616	505.884	560.508	546.25	611.09	519.363	561.457	436.832
ENSMUSG00000030220	Arhgdib	11857	Rho, GDP dissociation inhibitor (GDI) beta	chr6:136923660-136941899	-	-0.134497	0.0850338	-1.58169	0.113721	0.999661	No	OK	284.962	303.972	265.951	297.413	330.074	284.43	266.7	274.327	256.825
ENSMUSG00000028974	Dffa	13347	DNA fragmentation factor, alpha subunit	chr4:149104141-149120653	+	-0.115593	0.0730928	-1.58145	0.113774	0.999661	No	OK	1097.01	1151.17	1042.84	1083.58	1186.25	1183.68	1050.89	934.542	1143.1
ENSMUSG00000040296	Ddx58	230073	DEAD (Asp-Glu-Ala-Asp) box polypeptide 58	chr4:40203776-40239825	-	-0.138916	0.0878459	-1.58136	0.113795	0.999661	No	OK	258.88	279.219	238.541	288.053	250.268	299.335	235.819	268.841	210.964
ENSMUSG00000032243	Itga11	319480	integrin alpha 11	chr9:62677854-62783979	+	-0.143234	0.0905767	-1.58136	0.113796	0.999661	No	OK	86.9639	97.2326	76.6953	96.7111	90.6542	104.332	86.0925	78.6405	65.3528
ENSMUSG00000048387	Osr1	23967	odd-skipped related 1 (Drosophila)	chr12:9574441-9581500	+	-0.137994	0.0872897	-1.58088	0.113906	0.999661	No	OK	62.5275	71.0691	53.986	71.7534	74.3829	67.0709	48.661	68.5818	44.7151
ENSMUSG00000022820	Ndufb4	68194	NADH dehydrogenase (ubiquinone) 1 beta subcomplex 4	chr16:37647601-37654368	-	0.137739	0.0871457	1.58056	0.113978	0.999661	No	OK	508.17	470.605	545.736	538.67	422.278	450.865	518.427	452.64	666.14
ENSMUSG00000074064	Mlycd	56690	malonyl-CoA decarboxylase	chr8:119394891-119411088	+	0.0996107	0.0630487	1.5799	0.114129	0.999661	No	OK	4321.28	4147.44	4495.11	4441.43	4093.39	3907.5	4506.76	4250.25	4728.34
ENSMUSG00000032519	Slc25a38	208638	solute carrier family 25, member 38	chr9:120110398-120124319	+	0.119421	0.0755884	1.57989	0.114133	0.999661	No	OK	584.933	553.964	615.902	565.708	538.501	557.682	640.079	567.858	639.77
ENSMUSG00000031983	2310022B05Rik	69551	RIKEN cDNA 2310022B05 gene	chr8:124635755-124663369	-	-0.0916309	0.0580024	-1.57978	0.114158	0.999661	No	OK	2705.54	2802.3	2608.79	2763.03	2815.7	2828.16	2560.32	2619.83	2646.22
ENSMUSG00000022390	Zc3h7b	20286	zinc finger CCCH type containing 7B	chr15:81744847-81796269	+	-0.113482	0.071837	-1.57971	0.114173	0.999661	No	OK	3433.58	3599.58	3267.57	3304.82	3951.59	3542.34	2929.95	3602.83	3269.94
ENSMUSG00000034842	Art3	109979	ADP-ribosyltransferase 3	chr5:92331826-92414627	+	0.103011	0.0652106	1.57967	0.114183	0.999661	No	OK	6121.36	5862.91	6379.8	5667.48	6154.41	5766.85	6042.39	6020.57	7076.45
ENSMUSG00000032014	Oaf	102644	out at first homolog	chr9:43221277-43239816	-	-0.139854	0.0885482	-1.57941	0.114242	0.999661	No	OK	308.441	332.182	284.7	352.528	322.326	321.692	331.269	221.291	301.54
ENSMUSG00000079105	C7	109828	complement component 7	chr15:4988761-5063773	-	0.139556	0.0883623	1.57936	0.114253	0.999661	No	OK	120.156	104.525	135.786	85.2721	123.972	104.332	93.5788	195.687	118.094
ENSMUSG00000022193	Psmb5	19173	proteasome (prosome, macropain) subunit, beta type 5	chr14:54614119-54617995	-	0.114186	0.0723226	1.57884	0.114372	0.999661	No	OK	1067.47	1014.64	1120.29	1057.58	996.421	989.917	1167.86	999.466	1193.55
ENSMUSG00000026568	Mpc2	70456	mitochondrial pyruvate carrier 2	chr1:165461207-165481214	+	0.111827	0.0708397	1.57859	0.11443	0.999661	No	OK	9169.97	8733.86	9606.09	8893.26	8652.44	8655.87	9788.35	8185.93	10844
ENSMUSG00000025348	Itga7	16404	integrin alpha 7	chr10:128933812-128958284	+	0.0873545	0.055365	1.57779	0.114613	0.999661	No	OK	5658.81	5468.73	5848.88	5427.26	5461.72	5517.2	5946	5989.48	5611.17
ENSMUSG00000087579	1500017E21Rik	668215	RIKEN cDNA 1500017E21 gene	chr19:36619417-36689479	-	-0.144157	0.0913751	-1.57764	0.114648	0.999661	No	OK	171.898	188.806	154.99	150.786	241.745	173.887	128.203	177.398	159.369
ENSMUSG00000053768	Chchd3	66075	coiled-coil-helix-coiled-coil-helix domain containing 3	chr6:32792226-33060152	-	0.0972998	0.0616771	1.57757	0.114665	0.999661	No	OK	8918.75	8571.43	9266.07	8463.78	8836.85	8413.67	9288.64	8501.41	10008.2
ENSMUSG00000022353	Mtss1	211401	metastasis suppressor 1	chr15:58941233-59082026	-	-0.129901	0.0823499	-1.57742	0.114699	0.999661	No	OK	628.312	668.966	587.657	735.212	587.315	684.371	622.299	641.926	498.745
ENSMUSG00000022956	Atp5o	28080	ATP synthase, H+ transporting, mitochondrial F1 complex, O subunit	chr16:91925222-91931630	-	0.112729	0.0714728	1.57722	0.114744	0.999661	No	OK	7096.88	6754.66	7439.1	6847.77	6818.44	6597.79	7957.95	6251.01	8108.34
ENSMUSG00000028430	Nol6	230082	nucleolar protein family 6 (RNA-associated)	chr4:41114426-41124339	-	-0.119052	0.0754826	-1.57722	0.114746	0.999661	No	OK	677.047	712.229	641.866	665.539	775.597	695.55	680.318	627.295	617.986
ENSMUSG00000009633	G0s2	14373	G0/G1 switch gene 2	chr1:193272159-193273188	-	0.135617	0.0859899	1.57712	0.114767	0.999661	No	OK	839.017	720.463	957.571	738.332	589.64	833.418	1121.07	687.647	1063.99
ENSMUSG00000030795	Fus	233908	fused in sarcoma	chr7:127967478-127982031	+	0.112063	0.0710619	1.57698	0.114801	0.999661	No	OK	2984.76	2844.14	3125.39	3106.19	2470.13	2956.09	3054.41	3302.9	3018.84
ENSMUSG00000031303	Map3k15	270672	mitogen-activated protein kinase kinase kinase 15	chrX:159988432-160123351	+	0.107994	0.0684913	1.57675	0.114853	0.999661	No	OK	21.0637	16.4127	25.7147	12.4788	19.3706	17.3887	31.8168	24.6895	20.6377
ENSMUSG00000060441	Trim5	667823	tripartite motif-containing 5	chr7:104264447-104288106	-	-0.114345	0.072542	-1.57627	0.114965	0.999661	No	OK	33.9829	41.2198	26.746	48.8755	26.344	48.4401	28.0737	38.4058	13.7585
ENSMUSG00000020078	Vps26a	30930	VPS26 retromer complex component A	chr10:62454842-62486805	-	0.101052	0.0641086	1.57627	0.114965	0.999661	No	OK	2037.85	1954.24	2121.46	1869.75	2023.06	1969.9	2240.28	2019.05	2105.05
ENSMUSG00000023905	Tnfrsf12a	27279	tumor necrosis factor receptor superfamily, member 12a	chr17:23675444-23677449	-	-0.123741	0.0785052	-1.57621	0.114977	0.999661	No	OK	784.027	920.981	647.072	865.2	966.203	931.54	388.352	824.811	728.054
ENSMUSG00000037348	Paqr7	71904	progestin and adipoQ receptor family member VII	chr4:134496760-134510237	+	-0.127378	0.0808142	-1.57619	0.114983	0.999661	No	OK	614.618	650.195	579.04	634.342	752.352	563.892	548.372	592.547	596.201
ENSMUSG00000021250	Fos	14281	FBJ osteosarcoma oncogene	chr12:85473900-85477270	+	0.122858	0.0779624	1.57587	0.115057	0.999661	No	OK	32.2642	26.5624	37.966	29.1173	23.2447	27.3252	36.4957	33.8337	43.5686
ENSMUSG00000034687	Fras1	231470	Fraser extracellular matrix complex subunit 1	chr5:96373954-96784728	+	-0.119693	0.0759547	-1.57584	0.115062	0.999661	No	OK	29.031	34.4487	23.6132	34.3168	31.7677	37.2616	25.2663	19.2029	26.3704
ENSMUSG00000045761	Fam179a	320159	family with sequence similarity 179, member A	chr17:71673260-71729669	+	-0.14384	0.0913532	-1.57455	0.11536	0.999661	No	OK	168.707	185.376	152.039	166.385	220.824	168.919	108.551	170.997	176.567
ENSMUSG00000032452	Clstn2	64085	calsyntenin 2	chr9:97444394-98033167	-	-0.0942142	0.0598576	-1.57397	0.115494	0.999661	No	OK	17.0237	21.5005	12.5468	14.5587	26.344	23.599	4.67894	19.2029	13.7585
ENSMUSG00000031274	Col4a5	12830	collagen, type IV, alpha 5	chrX:141475418-141689235	+	-0.119123	0.0756845	-1.57394	0.1155	0.999661	No	OK	1138.6	1199.58	1077.62	1066.94	1222.67	1309.12	1055.57	1187.84	989.465
ENSMUSG00000055491	Pprc1	226169	peroxisome proliferative activated receptor, gamma, coactivator-related 1	chr19:46056538-46072909	+	-0.134064	0.085195	-1.57361	0.115577	0.999661	No	OK	435.473	465.593	405.353	418.041	494.337	484.401	409.875	469.1	337.083
ENSMUSG00000028527	Ak4	11639	adenylate kinase 4	chr4:101419288-101467771	+	0.113731	0.0723019	1.573	0.115718	0.999661	No	OK	1553.38	1478.29	1628.47	1610.81	1355.94	1468.11	1787.36	1535.32	1562.74
ENSMUSG00000034936	Arl4d	80981	ADP-ribosylation factor-like 4D	chr11:101665540-101667832	+	0.136814	0.0869966	1.57264	0.115802	0.999661	No	OK	330.689	306.494	354.883	296.373	295.207	327.902	335.012	305.418	424.22
ENSMUSG00000028494	Plin2	11520	perilipin 2	chr4:86656564-86670059	-	0.115706	0.0735819	1.57247	0.115841	0.999661	No	OK	1374.53	1305.59	1443.47	1410.11	1299.38	1207.28	1585.23	1453.02	1292.15
ENSMUSG00000046410	Kcnk6	52150	potassium inwardly-rectifying channel, subfamily K, member 6	chr7:29221927-29232522	-	-0.143439	0.0913406	-1.57037	0.116329	0.999661	No	OK	120.076	132.823	107.33	113.35	128.62	156.499	102.001	122.533	97.456
ENSMUSG00000074579	Lekr1	624866	leucine, glutamate and lysine rich 1	chr3:65666227-65686181	+	-0.131329	0.0836772	-1.56947	0.116538	0.999661	No	OK	43.57	50.1847	36.9553	54.075	48.039	48.4401	34.6242	38.4058	37.8359
ENSMUSG00000097626	4921504A21Rik	70832	RIKEN cDNA 4921504A21 gene	chr5:19202367-19226555	-	0.139866	0.0891364	1.56913	0.116618	0.999661	No	OK	68.0653	59.7735	76.3571	56.1548	57.3368	65.8288	80.4778	74.0684	74.5252
ENSMUSG00000028760	Eif4g3	230861	eukaryotic translation initiation factor 4 gamma, 3	chr4:137993455-138207079	+	-0.109553	0.0698321	-1.56881	0.116693	0.999661	No	OK	1516.08	1586.99	1445.17	1614.97	1551.19	1594.8	1447.66	1586.53	1301.32
ENSMUSG00000050288	Fzd2	57265	frizzled class receptor 2	chr11:102604430-102608058	+	-0.14331	0.0913632	-1.56858	0.116747	0.999661	No	OK	144.308	158.365	130.251	123.749	165.037	186.308	125.396	133.506	131.852
ENSMUSG00000019849	Prep	19072	prolyl endopeptidase	chr10:45067213-45158995	+	-0.106633	0.0679815	-1.56857	0.116749	0.999661	No	OK	1310.61	1368.24	1252.98	1299.88	1406.3	1398.55	1165.06	1290.25	1303.62
ENSMUSG00000034570	Inpp5j	170835	inositol polyphosphate 5-phosphatase J	chr11:3494271-3504821	-	-0.122052	0.0778236	-1.56832	0.116807	0.999661	No	OK	769.917	811.546	728.288	754.97	934.436	745.232	719.621	758.972	706.269
ENSMUSG00000020142	Slc1a4	55963	solute carrier family 1 (glutamate/neutral amino acid transporter), member 4	chr11:20302179-20332713	-	-0.126395	0.0806113	-1.56795	0.116892	0.999661	No	OK	49.7882	57.888	41.6883	46.7957	69.734	57.1345	25.2663	58.5232	41.2755
ENSMUSG00000097392	D930016D06Rik	100662	RIKEN cDNA D930016D06 gene	chr5:104525734-104554211	+	0.143263	0.0913921	1.56756	0.116983	0.999661	No	OK	120.695	108.877	132.513	123.749	102.277	100.606	142.24	123.447	131.852
ENSMUSG00000071415	Rpl23	65019	ribosomal protein L23	chr11:97777525-97782439	-	0.101657	0.0648722	1.56704	0.117106	0.999661	No	OK	4790.31	4591.21	4989.42	4436.23	4725.64	4611.74	4871.71	4597.73	5498.81
ENSMUSG00000030386	Zfp606	67370	zinc finger protein 606	chr7:12478304-12496235	+	0.126145	0.0805076	1.56687	0.117146	0.999661	No	OK	398.397	374.604	422.19	403.483	362.617	357.711	415.49	409.662	441.418
ENSMUSG00000041459	Tardbp	230908	TAR DNA binding protein	chr4:148612381-148626996	-	0.0992273	0.0633456	1.56644	0.117245	0.999661	No	OK	1585.1	1522.11	1648.09	1585.85	1471.39	1509.1	1670.38	1628.59	1645.29
ENSMUSG00000001525	Tubb5	22154	tubulin, beta 5 class I	chr17:35833919-35838301	-	-0.126231	0.0806025	-1.56609	0.117327	0.999661	No	OK	1858.76	1968.42	1749.11	1673.21	2110.62	2121.43	1506.62	1713.63	2027.08
ENSMUSG00000002617	Zfp40	22700	zinc finger protein 40	chr17:23173868-23193228	-	-0.137355	0.0877177	-1.56588	0.117377	0.999661	No	OK	65.0107	73.9593	56.0622	83.1923	60.4361	78.2494	60.8262	60.352	47.0082
ENSMUSG00000013236	Ptprs	19280	protein tyrosine phosphatase, receptor type, S	chr17:56412425-56476480	-	-0.100674	0.0642989	-1.56572	0.117414	0.999661	No	OK	2169.12	2258.03	2080.21	2152.6	2245.43	2376.05	2192.55	1979.73	2068.36
ENSMUSG00000030870	Ubfd1	28018	ubiquitin family domain containing 1	chr7:122067197-122082199	+	0.112229	0.0716884	1.56551	0.117465	0.999661	No	OK	1033.8	984.06	1083.54	1069.02	961.554	921.604	1151.02	1028.73	1070.87
ENSMUSG00000028497	Hacd4	66775	3-hydroxyacyl-CoA dehydratase 4	chr4:88412929-88438926	-	-0.142031	0.0907288	-1.56544	0.117479	0.999661	No	OK	153.285	166.774	139.795	155.986	176.659	167.677	138.497	153.623	127.266
ENSMUSG00000022507	1810013L24Rik	69053	RIKEN cDNA 1810013L24 gene	chr16:8830099-8858924	+	-0.100907	0.0644703	-1.56517	0.117543	0.999661	No	OK	1854.96	1931.71	1778.22	1934.22	1908.39	1952.51	1866.9	1817.88	1649.87
ENSMUSG00000005949	Ctns	83429	cystinosis, nephropathic	chr11:73183132-73199019	-	-0.137999	0.0881722	-1.56511	0.117558	0.999661	No	OK	232.632	250.262	215.003	245.417	243.294	262.073	184.35	231.349	229.308
ENSMUSG00000027469	Tpx2	72119	TPX2, microtubule-associated	chr2:152847963-152895321	+	-0.0944779	0.0603967	-1.56429	0.11775	0.999661	No	OK	15.9891	20.1066	11.8716	14.5587	20.9202	24.8411	5.61473	12.8019	17.1981
ENSMUSG00000037032	Apbb1	11785	amyloid beta (A4) precursor protein-binding, family B, member 1	chr7:105558482-105568777	-	0.0906375	0.0579891	1.56301	0.11805	0.999661	No	OK	3961.46	3820.76	4102.17	3973.47	3791.2	3697.59	4188.59	3973.18	4144.75
ENSMUSG00000002289	Angptl4	57875	angiopoietin-like 4	chr17:33774899-33781575	-	0.122093	0.0781333	1.56262	0.118141	0.999661	No	OK	250.228	206.063	294.394	168.464	275.837	173.887	293.838	216.719	372.626
ENSMUSG00000033147	Slc22a15	242126	solute carrier family 22 (organic anion/cation transporter), member 15	chr3:101855770-101924453	-	-0.134102	0.0858223	-1.56256	0.118156	0.999661	No	OK	71.7807	82.4643	61.097	71.7534	58.8865	116.753	70.1841	55.7799	57.3271
ENSMUSG00000057691	Zfp746	69228	zinc finger protein 746	chr6:48062394-48086593	-	-0.129911	0.0831446	-1.56247	0.118177	0.999661	No	OK	347.303	368.861	325.745	368.126	381.987	356.469	291.03	336.508	349.695
ENSMUSG00000020176	Grb10	14783	growth factor receptor bound protein 10	chr11:11930498-12037420	-	-0.114046	0.0730046	-1.56218	0.118246	0.999661	No	OK	2348.72	2463.75	2233.69	2165.08	2760.69	2465.48	2092.42	2382.08	2226.58
ENSMUSG00000019779	Frk	14302	fyn-related kinase	chr10:34483399-34611230	+	-0.136714	0.0875193	-1.5621	0.118264	0.999661	No	OK	59.5688	67.6832	51.4544	73.8332	59.6613	69.555	56.1473	51.2078	47.0082
ENSMUSG00000021646	Mccc2	78038	methylcrotonoyl-Coenzyme A carboxylase 2 (beta)	chr13:99948531-100015639	-	0.110432	0.0707259	1.56141	0.118426	0.999661	No	OK	1973.81	1881.77	2065.86	2124.52	1712.36	1808.43	2093.36	1998.02	2106.2
ENSMUSG00000102252	Snrpn	20646	small nuclear ribonucleoprotein N	chr7:59982501-60097608	-	0.135664	0.0869022	1.56111	0.118499	0.999661	No	OK	806.284	748.429	864.139	874.559	676.42	694.308	1009.72	666.616	916.086
ENSMUSG00000058392	Rrp1b	72462	ribosomal RNA processing 1 homolog B (S. cerevisiae)	chr17:32036161-32062862	+	-0.141686	0.0907757	-1.56083	0.118564	0.999661	No	OK	194.499	211.775	177.224	242.298	209.202	183.824	198.387	191.115	142.171
ENSMUSG00000000751	Rpa1	68275	replication protein A1	chr11:75300258-75348383	-	0.101978	0.0653784	1.55981	0.118806	0.999661	No	OK	1405.77	1347.77	1463.76	1371.63	1307.9	1363.77	1537.5	1404.56	1449.23
ENSMUSG00000031703	Itfg1	71927	integrin alpha FG-GAP repeat containing 1	chr8:85717556-85840949	-	0.104367	0.066929	1.55937	0.11891	0.999661	No	OK	1486.77	1422.22	1551.32	1489.14	1412.5	1365.02	1585.23	1447.53	1621.21
ENSMUSG00000031673	Cdh11	12552	cadherin 11	chr8:102632094-102785111	-	-0.140753	0.0902691	-1.55926	0.118936	0.999661	No	OK	169.703	184.039	155.368	185.103	172.011	195.002	156.277	138.993	170.835
ENSMUSG00000049922	Slc35c1	228368	solute carrier family 35, member C1	chr2:92452764-92460518	-	-0.140108	0.0898646	-1.5591	0.118973	0.999661	No	OK	195.514	211.599	179.429	185.103	209.977	239.716	180.607	162.768	194.912
ENSMUSG00000037887	Dusp8	18218	dual specificity phosphatase 8	chr7:142079486-142095284	-	-0.117351	0.0752893	-1.55867	0.119074	0.999661	No	OK	1575.22	1657.13	1493.31	1531.78	1778.99	1660.63	1451.41	1700.83	1327.69
ENSMUSG00000027377	Mall	228576	mal, T cell differentiation protein-like	chr2:127704389-127729897	-	-0.142331	0.0913258	-1.5585	0.119115	0.999661	No	OK	127.937	140.768	115.106	144.547	163.487	114.269	112.295	134.42	98.6025
ENSMUSG00000041594	Tmtc4	70551	transmembrane and tetratricopeptide repeat containing 4	chr14:122918974-122983261	-	0.140772	0.0903281	1.55846	0.119125	0.999661	No	OK	186.766	170.962	202.569	166.385	181.308	165.193	239.562	189.286	178.86
ENSMUSG00000074754	Gm561	228715	predicted gene 561	chr2:144594064-144595365	+	0.125366	0.0804851	1.55762	0.119322	0.999661	No	OK	408.423	383.911	432.934	385.804	385.861	380.068	421.105	404.176	473.522
ENSMUSG00000035704	Alg8	381903	asparagine-linked glycosylation 8 (alpha-1,3-glucosyltransferase)	chr7:97371616-97392158	+	0.137007	0.0879727	1.55739	0.119379	0.999661	No	OK	77.6938	67.8643	87.5233	68.6337	60.4361	74.5232	64.5694	114.303	83.6975
ENSMUSG00000020697	Lig3	16882	ligase III, DNA, ATP-dependent	chr11:82781108-82804274	+	-0.126715	0.0813651	-1.55737	0.119383	0.999661	No	OK	493.858	524.614	463.102	481.476	503.634	588.733	456.665	508.42	424.22
ENSMUSG00000042045	Sln	66402	sarcolipin	chr9:53850250-53853849	+	-0.0410642	0.0263681	-1.55734	0.119389	0.999661	No	OK	102.561	170.575	34.548	326.53	178.984	6.21027	41.1747	42.978	19.4912
ENSMUSG00000026833	Olfm1	56177	olfactomedin 1	chr2:28193092-28214431	+	-0.141905	0.09112	-1.55734	0.11939	0.999661	No	OK	145.388	158.687	132.089	171.584	154.19	150.288	116.974	150.88	128.413
ENSMUSG00000023262	Acy1	109652	aminoacylase 1	chr9:106432980-106438236	-	0.133137	0.0855032	1.5571	0.119447	0.999661	No	OK	266.098	248.287	283.909	249.577	239.42	255.863	270.443	302.675	278.61
ENSMUSG00000031157	Pqbp1	54633	polyglutamine binding protein 1	chrX:7894518-7899269	-	0.126394	0.081187	1.55683	0.119511	0.999661	No	OK	355.929	334.23	377.628	325.49	345.571	331.628	374.315	367.599	390.971
ENSMUSG00000022893	Adamts1	11504	a disintegrin-like and metallopeptidase (reprolysin type) with thrombospondin type 1 motif, 1	chr16:85793827-85803113	-	-0.13253	0.0851487	-1.55646	0.1196	0.999661	No	OK	954.035	1019.61	888.464	1192.77	812.788	1053.26	943.275	966.547	755.571
ENSMUSG00000054874	Pcnx3	104401	pecanex homolog 3	chr19:5664634-5688908	-	-0.110368	0.070924	-1.55615	0.119673	0.999661	No	OK	735.845	770.272	701.418	770.569	770.173	770.073	672.832	720.567	710.856
ENSMUSG00000044018	Mrpl50	28028	mitochondrial ribosomal protein L50	chr4:49512596-49521083	-	0.103769	0.0666999	1.55576	0.119765	0.999661	No	OK	1695.76	1622.28	1769.24	1665.93	1649.6	1551.32	1765.83	1647.79	1894.09
ENSMUSG00000053012	Krcc1	57896	lysine-rich coiled-coil 1	chr6:71272018-71285319	+	0.108706	0.0698967	1.55524	0.119889	0.999661	No	OK	986.571	941.349	1031.79	993.108	908.092	922.846	1061.18	970.205	1063.99
ENSMUSG00000041992	Rapgef5	217944	Rap guanine nucleotide exchange factor (GEF) 5	chr12:117516478-117756978	+	0.113459	0.0729584	1.55512	0.119917	0.999661	No	OK	1191.65	1134.56	1248.74	1176.13	1035.16	1192.37	1195.94	1371.64	1178.64
ENSMUSG00000021998	Lcp1	18826	lymphocyte cytosolic protein 1	chr14:75131122-75230842	+	-0.126752	0.0815199	-1.55486	0.11998	0.999661	No	OK	440.773	468.043	413.504	449.239	461.794	493.095	393.967	468.185	378.359
ENSMUSG00000036106	Prr5	109270	proline rich 5 (renal)	chr15:84680997-84703673	+	-0.141618	0.0910823	-1.55484	0.119985	0.999661	No	OK	109.923	121.54	98.3054	123.749	127.846	113.027	77.6704	119.79	97.456
ENSMUSG00000057335	Cep170	545389	centrosomal protein 170	chr1:176733652-176807124	-	-0.131626	0.0846607	-1.55475	0.120006	0.999661	No	OK	468.715	500.696	436.734	476.276	478.065	547.746	412.683	520.308	377.212
ENSMUSG00000007029	Vars	22321	valyl-tRNA synthetase	chr17:35000906-35016329	+	-0.121868	0.0783942	-1.55456	0.120052	0.999661	No	OK	977.24	1031.93	922.551	1031.58	1038.26	1025.94	799.163	1084.51	883.983
ENSMUSG00000024366	Gfra3	14587	glial cell line derived neurotrophic factor family receptor alpha 3	chr18:34689897-34720387	-	0.134773	0.0866957	1.55455	0.120053	0.999661	No	OK	53.8954	46.4698	61.3211	49.9154	47.2642	42.2298	58.9547	63.0953	61.9132
ENSMUSG00000010122	Slc47a1	67473	solute carrier family 47, member 1	chr11:61343399-61378075	-	-0.107375	0.0690779	-1.55441	0.120087	0.999661	No	OK	1564.95	1633.79	1496.12	1643.05	1754.2	1504.13	1406.49	1508.8	1573.05
ENSMUSG00000016921	Srsf6	67996	serine/arginine-rich splicing factor 6	chr2:162931507-162937120	+	-0.102962	0.0663059	-1.55283	0.120464	0.999661	No	OK	1687.52	1759.82	1615.22	1805.27	1643.4	1830.79	1542.18	1692.6	1610.89
ENSMUSG00000022508	Bcl6	12053	B cell leukemia/lymphoma 6	chr16:23965051-23988612	-	-0.123959	0.0798576	-1.55226	0.120601	0.999661	No	OK	643.674	680.678	606.671	607.304	739.18	695.55	555.858	679.418	584.736
ENSMUSG00000060224	Pyroxd2	74580	pyridine nucleotide-disulphide oxidoreductase domain 2	chr19:42725857-42752775	-	-0.104601	0.067414	-1.55162	0.120754	0.999661	No	OK	20.6696	25.2813	16.0578	28.0774	27.8936	19.8729	15.9084	21.9462	10.3189
ENSMUSG00000030541	Idh2	269951	isocitrate dehydrogenase 2 (NADP+), mitochondrial	chr7:80094846-80115350	-	0.10071	0.0649295	1.55107	0.120884	0.999661	No	OK	50751.3	48673.4	52829.3	52647.2	45058.2	48314.6	54049.3	48662.9	55775.8
ENSMUSG00000042834	Nrep	27528	neuronal regeneration related protein	chr18:33437018-33463634	-	-0.134448	0.0867353	-1.55009	0.12112	0.999661	No	OK	422.368	452.475	392.26	392.044	495.886	469.496	463.215	386.802	326.764
ENSMUSG00000021792	Fam213a	70564	family with sequence similarity 213, member A	chr14:40993734-41008266	-	0.119099	0.0768442	1.54988	0.121171	0.999661	No	OK	512.929	485.382	540.477	513.713	480.39	462.044	566.152	522.136	533.142
ENSMUSG00000031858	Mau2	74549	MAU2 sister chromatid cohesion factor	chr8:70016122-70042734	-	-0.109564	0.0707034	-1.54963	0.121231	0.999661	No	OK	1026.71	1075.22	978.207	1007.67	1071.58	1146.42	1028.43	986.664	919.526
ENSMUSG00000009575	Cbx5	12419	chromobox 5	chr15:103191545-103215352	-	-0.101053	0.0652269	-1.54926	0.12132	0.999661	No	OK	2272.17	2366.8	2177.53	2351.22	2284.95	2464.23	2354.44	2117.81	2060.33
ENSMUSG00000020646	Mboat2	67216	membrane bound O-acyltransferase domain containing 2	chr12:24831598-24960299	+	0.137541	0.0887875	1.54911	0.121356	0.999661	No	OK	277.416	255.553	299.278	274.535	267.314	224.812	343.434	245.98	308.42
ENSMUSG00000017715	Pgs1	74451	phosphatidylglycerophosphate synthase 1	chr11:117986856-118024011	+	0.126353	0.0815983	1.54847	0.121508	0.999661	No	OK	574.828	538.898	610.758	560.508	590.414	465.77	643.822	539.511	648.942
ENSMUSG00000029641	Rasl11a	68895	RAS-like, family 11, member A	chr5:146845070-146847726	+	0.111698	0.0721432	1.54828	0.121555	0.999661	No	OK	25.6337	20.6187	30.6486	21.838	20.1454	19.8729	39.3031	32.0049	20.6377
ENSMUSG00000032596	Uba7	74153	ubiquitin-like modifier activating enzyme 7	chr9:107975566-107984056	+	-0.132998	0.0859376	-1.54761	0.121715	0.999661	No	OK	339.948	364.075	315.821	330.69	329.299	432.235	302.26	321.877	323.325
ENSMUSG00000045679	Pqlc3	217430	PQ loop repeat containing	chr12:16988647-17000118	-	-0.140538	0.0908304	-1.54726	0.121801	0.999661	No	OK	97.9019	108.129	87.6749	103.99	118.548	101.848	81.4136	74.9828	106.628
ENSMUSG00000018509	Cenpv	73139	centromere protein V	chr11:62524943-62539261	-	0.131021	0.0847289	1.54635	0.12202	0.999661	No	OK	388.185	362.013	414.358	359.807	361.067	365.164	380.866	370.342	491.866
ENSMUSG00000026587	Astn1	11899	astrotactin 1	chr1:158362303-158691786	+	-0.118767	0.0768299	-1.54584	0.122142	0.999661	No	OK	37.8151	44.1732	31.4569	43.676	62.7606	26.0831	33.6884	27.4327	33.2497
ENSMUSG00000041308	Sntb2	20650	syntrophin, basic 2	chr8:106935749-107014192	+	-0.122678	0.0793786	-1.54548	0.122231	0.999661	No	OK	547.415	578.74	516.089	582.346	572.594	581.281	459.472	584.317	504.478
ENSMUSG00000020516	Rps6kb1	72508	ribosomal protein S6 kinase, polypeptide 1	chr11:86513982-86544807	-	-0.110926	0.0717906	-1.54514	0.122313	0.999661	No	OK	880.783	923.225	838.341	910.956	913.515	945.203	912.394	822.982	779.648
ENSMUSG00000063873	Slc24a3	94249	solute carrier family 24 (sodium/potassium/calcium exchanger), member 3	chr2:145242610-145641939	+	0.139645	0.090412	1.54454	0.122457	0.999661	No	OK	84.1519	74.8162	93.4875	73.8332	73.6081	77.0073	107.616	91.4425	81.4044
ENSMUSG00000057411	Fam173a	214917	family with sequence similarity 173, member A	chr17:25790499-25792394	-	0.1272	0.0823881	1.54392	0.122608	0.999661	No	OK	528.099	494.745	561.453	561.548	496.661	426.024	526.849	534.938	622.572
ENSMUSG00000034947	Tmem106a	217203	transmembrane protein 106A	chr11:101582241-101591785	+	-0.141098	0.0913918	-1.54389	0.122616	0.999661	No	OK	130.037	142.778	117.297	145.587	151.09	131.658	98.2578	143.565	110.068
ENSMUSG00000074466	Gm15417	545539	predicted gene 15417	chr3:89391863-89398779	+	0.133151	0.0862507	1.54377	0.122645	0.999661	No	OK	408.339	379.591	437.088	387.884	375.789	375.1	462.279	345.653	503.332
ENSMUSG00000047656	Trpt1	107328	tRNA phosphotransferase 1	chr19:6996130-6999046	+	0.134162	0.0869267	1.5434	0.122734	0.999661	No	OK	254.362	236.431	272.292	240.218	223.149	245.927	284.48	242.323	290.075
ENSMUSG00000035047	Kri1	215194	KRI1 homolog	chr9:21273456-21287969	-	-0.140719	0.0911956	-1.54305	0.122819	0.999661	No	OK	112.648	125.003	100.293	121.669	103.051	150.288	99.1936	108.817	92.8698
ENSMUSG00000030551	Nr2f2	11819	nuclear receptor subfamily 2, group F, member 2	chr7:70351949-70360593	-	-0.131247	0.0850729	-1.54276	0.122888	0.999661	No	OK	267.612	285.331	249.892	285.974	290.558	279.462	240.498	261.525	247.653
ENSMUSG00000024393	Prrc2a	53761	proline-rich coiled-coil 2A	chr17:35149085-35164877	-	-0.101528	0.065836	-1.54214	0.123041	0.999661	No	OK	7148.06	7446.39	6849.72	7172.22	7278.68	7888.28	6762.94	7546.75	6239.48
ENSMUSG00000025066	Sfr1	67788	SWI5 dependent recombination repair 1	chr19:47731755-47735588	+	0.0970132	0.0629157	1.54196	0.123084	0.999661	No	OK	2012.51	1934.45	2090.56	1894.71	1942.48	1966.17	2215.95	2030.94	2024.79
ENSMUSG00000051950	B3glct	381694	beta-3-glucosyltransferase	chr5:149678256-149762599	+	-0.131816	0.0854895	-1.54189	0.123099	0.999661	No	OK	273.196	292.214	254.177	290.133	273.512	312.997	253.599	267.012	241.92
ENSMUSG00000010142	Tnfrsf13b	57916	tumor necrosis factor receptor superfamily, member 13b	chr11:61140834-61147642	+	-0.102657	0.0665832	-1.54179	0.123125	0.999661	No	OK	18.4928	22.6888	14.2968	21.838	20.1454	26.0831	14.0368	12.8019	16.0516
ENSMUSG00000057191	AB124611	382062	cDNA sequence AB124611	chr9:21526176-21545331	+	-0.0851049	0.0552013	-1.54172	0.123142	0.999661	No	OK	12.7346	16.3849	9.08432	7.27933	23.2447	18.6308	11.2295	9.14425	6.87925
ENSMUSG00000002808	Epdr1	105298	ependymin related protein 1 (zebrafish)	chr13:19591707-19619830	-	-0.134061	0.0869622	-1.5416	0.12317	0.999661	No	OK	609.926	651.824	568.028	621.863	764.749	568.861	453.857	585.232	664.994
ENSMUSG00000014859	E2f4	104394	E2F transcription factor 4	chr8:105297662-105305370	+	-0.115616	0.0750017	-1.54151	0.123192	0.999661	No	OK	653.902	686.355	621.449	645.78	750.028	663.257	609.198	624.552	630.598
ENSMUSG00000047414	Flrt2	399558	fibronectin leucine rich transmembrane protein 2	chr12:95692225-95785213	+	-0.140421	0.0911047	-1.54131	0.123241	0.999661	No	OK	124.478	137.774	111.182	123.749	154.19	135.384	119.781	133.506	80.2579
ENSMUSG00000001119	Col6a1	12833	collagen, type VI, alpha 1	chr10:76708791-76726044	-	-0.125041	0.0811647	-1.54058	0.123418	0.999661	No	OK	1566.57	1659.53	1473.61	1449.63	1822.38	1706.58	1312.91	1758.44	1349.48
ENSMUSG00000032359	Ctsh	13036	cathepsin H	chr9:90054266-90076095	+	0.129073	0.0837898	1.54044	0.123453	0.999661	No	OK	709.159	663.503	754.815	746.651	606.686	637.173	644.758	719.652	900.035
ENSMUSG00000043496	Tril	66873	TLR4 interactor with leucine-rich repeats	chr6:53815467-53820825	-	-0.138193	0.0897273	-1.54014	0.123526	0.999661	No	OK	195.228	210.894	179.562	183.023	228.573	221.086	171.249	196.601	170.835
ENSMUSG00000017707	Serinc3	26943	serine incorporator 3	chr2:163623272-163645143	-	0.0965805	0.0627374	1.53944	0.123697	0.999661	No	OK	10821.5	10401.4	11241.6	10107.9	10543.8	10552.5	10314.3	11077.3	12333.3
ENSMUSG00000057897	Camk2b	12323	calcium/calmodulin-dependent protein kinase II, beta	chr11:5969665-6065748	-	-0.122495	0.0795794	-1.53928	0.123735	0.999661	No	OK	561.174	592.276	530.073	637.461	609.01	530.357	557.73	476.415	556.072
ENSMUSG00000068745	Mybphl	68753	myosin binding protein H-like	chr3:108364910-108380057	+	-0.0418925	0.0272283	-1.53857	0.12391	0.999661	No	OK	68.1423	111.308	24.9769	184.063	144.892	4.96821	14.9726	39.3203	20.6377
ENSMUSG00000037608	Bclaf1	72567	BCL2-associated transcription factor 1	chr10:20312468-20342501	+	0.102986	0.0669682	1.53784	0.124088	0.999661	No	OK	1374.12	1315.67	1432.58	1386.19	1312.55	1248.26	1392.45	1508.8	1396.49
ENSMUSG00000038406	Scaf1	233208	SR-related CTD-associated factor 1	chr7:45002949-45016249	-	-0.0972779	0.0632588	-1.53778	0.124103	0.999661	No	OK	2112.05	2194.94	2029.15	2103.73	2257.83	2223.28	2008.2	2137.01	1942.24
ENSMUSG00000027952	Pmvk	68603	phosphomevalonate kinase	chr3:89459117-89469009	+	0.139021	0.090417	1.53755	0.124159	0.999661	No	OK	171.734	156.798	186.67	169.504	164.262	136.626	189.965	168.254	201.791
ENSMUSG00000018821	Avpi1	69534	arginine vasopressin-induced 1	chr19:42123274-42128993	-	0.1355	0.0881292	1.53752	0.124166	0.999661	No	OK	271.757	251.579	291.934	237.098	239.42	278.22	264.828	267.012	343.962
ENSMUSG00000020604	Arsg	74008	arylsulfatase G	chr11:109473373-109573329	+	-0.126144	0.0820549	-1.53731	0.124218	0.999661	No	OK	48.6133	56.2557	40.9708	63.4342	45.7145	59.6186	50.5326	26.5183	45.8616
ENSMUSG00000071176	Arhgef10	234094	Rho guanine nucleotide exchange factor (GEF) 10	chr8:14911662-15001085	+	0.113697	0.0739868	1.53672	0.124361	0.999661	No	OK	622.927	592.245	653.608	588.586	591.964	596.186	628.85	696.792	635.184
ENSMUSG00000041781	Cpsf2	51786	cleavage and polyadenylation specific factor 2	chr12:101975973-102005993	+	0.110288	0.0717728	1.53663	0.124384	0.999661	No	OK	777.04	739.552	814.528	759.13	763.975	695.55	778.576	821.153	843.854
ENSMUSG00000006356	Crip2	68337	cysteine rich protein 2	chr12:113140235-113145506	+	0.089857	0.0584781	1.53659	0.124393	0.999661	No	OK	35572.3	34318.7	36825.9	33993.4	35258.3	33704.4	37192.9	34214.1	39070.7
ENSMUSG00000072571	Tmem253	619301	transmembrane protein 253	chr14:52016864-52019787	+	-0.110228	0.0717506	-1.53627	0.124472	0.999661	No	OK	25.033	29.8877	20.1783	31.1971	34.867	23.599	25.2663	14.6308	20.6377
ENSMUSG00000046027	Stard5	170460	StAR-related lipid transfer (START) domain containing 5	chr7:83632016-83642328	+	0.140284	0.0913276	1.53605	0.124526	0.999661	No	OK	112.89	101.522	124.258	86.312	101.502	116.753	117.909	116.132	138.731
ENSMUSG00000029101	Rgs12	71729	regulator of G-protein signaling 12	chr5:34949447-35033593	+	-0.132055	0.0859856	-1.53578	0.124593	0.999661	No	OK	498.704	531.981	465.427	509.553	626.831	459.56	420.169	540.425	435.686
ENSMUSG00000025804	Ccr1	12768	chemokine (C-C motif) receptor 1	chr9:123962125-123968692	-	-0.095985	0.062518	-1.53532	0.124706	0.999661	No	OK	16.3605	20.3004	12.4205	18.7183	24.7943	17.3887	8.4221	17.3741	11.4654
ENSMUSG00000042444	Fam63b	235461	family with sequence similarity 63, member B	chr9:70599013-70657174	-	-0.0960825	0.0626096	-1.53463	0.124875	0.999661	No	OK	1879.66	1952.66	1806.67	1953.98	1944.03	1959.96	1872.51	1837.99	1709.49
ENSMUSG00000042644	Itpr3	16440	inositol 1,4,5-triphosphate receptor 3	chr17:27057303-27122223	+	-0.132893	0.0866009	-1.53455	0.124895	0.999661	No	OK	303.686	325.315	282.057	289.093	331.624	355.227	270.443	320.049	255.679
ENSMUSG00000037594	BC022687	217887	cDNA sequence BC022687	chr12:112808974-112816245	+	-0.125875	0.0820485	-1.53415	0.124992	0.999661	No	OK	47.6333	55.2504	40.0161	68.6337	38.7411	58.3765	45.8536	32.9193	41.2755
ENSMUSG00000039607	Rbms3	207181	RNA binding motif, single stranded interacting protein	chr9:116572746-117252483	-	-0.13632	0.0890393	-1.53101	0.125768	0.999661	No	OK	227.617	245.468	209.766	237.098	247.168	252.137	192.772	249.638	186.886
ENSMUSG00000096956	Snhg18	100616095	small nucleolar RNA host gene 18	chr15:32240567-32244662	-	-0.139731	0.0912759	-1.53086	0.125803	0.999661	No	OK	106.24	116.775	95.7043	117.509	118.548	114.269	94.5146	81.3838	111.214
ENSMUSG00000035069	Oma1	67013	OMA1 zinc metallopeptidase	chr4:103313845-103366428	+	0.111666	0.0729513	1.53069	0.125847	0.999661	No	OK	922.741	877.641	967.842	878.719	928.237	825.966	1057.44	920.826	925.259
ENSMUSG00000035745	Grin3b	170483	glutamate receptor, ionotropic, NMDA3B	chr10:79970723-79977190	+	-0.127572	0.0833638	-1.53031	0.12594	0.999661	No	OK	50.0998	57.4475	42.7521	66.5539	51.1383	54.6504	43.0463	30.176	55.034
ENSMUSG00000021835	Bmp4	12159	bone morphogenetic protein 4	chr14:46383524-46390669	-	-0.138808	0.0907257	-1.52998	0.126022	0.999661	No	OK	164.177	178.473	149.881	155.986	172.011	207.423	147.855	143.565	158.223
ENSMUSG00000025817	Nudt5	53893	nudix (nucleoside diphosphate linked moiety X)-type motif 5	chr2:5845033-5868736	+	-0.139019	0.0908653	-1.52994	0.126031	0.999661	No	OK	147.012	159.521	134.504	149.746	173.56	155.257	143.176	126.191	134.145
ENSMUSG00000054204	Fam150b	100294583	family with sequence similarity 150, member B	chr12:30884323-30893854	+	0.0825999	0.0539999	1.52963	0.126109	0.999661	No	OK	11.6234	8.23297	15.0137	6.23942	8.52304	9.93643	8.4221	22.8606	13.7585
ENSMUSG00000041236	Vps41	218035	VPS41 HOPS complex subunit	chr13:18717291-18866811	+	0.101652	0.0664686	1.52932	0.126185	0.999661	No	OK	1164.45	1115.22	1213.67	1069.02	1169.98	1106.67	1218.4	1206.13	1216.48
ENSMUSG00000031826	Usp10	22224	ubiquitin specific peptidase 10	chr8:119910359-119957559	+	0.107896	0.0705744	1.52882	0.126308	0.999661	No	OK	1243.88	1185.8	1301.95	1231.25	1269.16	1056.99	1283.9	1328.66	1293.3
ENSMUSG00000026012	Cd28	12487	CD28 antigen	chr1:60746387-60773359	+	0.139719	0.0913967	1.52871	0.126337	0.999661	No	OK	129.854	117.033	142.676	120.629	128.62	101.848	125.396	167.34	135.292
ENSMUSG00000009076	Zmat5	67178	zinc finger, matrin type 5	chr11:4704677-4737666	+	0.138197	0.0904246	1.52831	0.126436	0.999661	No	OK	185.119	169.454	200.784	170.544	175.11	162.709	232.076	167.34	202.938
ENSMUSG00000040771	Oard1	106821	O-acyl-ADP-ribose deacylase 1	chr17:48409999-48417270	+	0.118159	0.0773341	1.5279	0.126536	0.999661	No	OK	477.731	452.565	502.896	457.558	433.126	467.012	517.491	480.987	510.211
ENSMUSG00000036160	Surf6	20935	surfeit gene 6	chr2:26890417-26902887	-	-0.134433	0.0880309	-1.52711	0.126733	0.999661	No	OK	232.526	249.605	215.446	233.978	244.069	270.768	191.837	219.462	235.041
ENSMUSG00000038127	Ccdc50	67501	coiled-coil domain containing 50	chr16:27388955-27452218	+	-0.110616	0.0724599	-1.52659	0.126863	0.999661	No	OK	964.255	1011.41	917.1	1062.78	905.767	1065.68	922.687	935.456	893.156
ENSMUSG00000079038	D130040H23Rik	211135	RIKEN cDNA D130040H23 gene	chr8:69271079-69303375	+	0.0784664	0.0514403	1.52539	0.127162	0.999661	No	OK	10.8463	7.57193	14.1207	2.07981	6.9734	13.6626	11.2295	17.3741	13.7585
ENSMUSG00000044556	Tex38	75173	testis expressed 38	chr4:115779833-115781034	-	0.0684984	0.0449098	1.52524	0.127198	0.999661	No	OK	10.2826	6.38155	14.1836	12.4788	5.42376	1.24205	7.48631	6.40097	28.6635
ENSMUSG00000048779	P2ry6	233571	pyrimidinergic receptor P2Y, G-protein coupled, 6	chr7:100937633-100964366	-	-0.137641	0.0902788	-1.52462	0.127354	0.999661	No	OK	90.0858	100.276	79.8955	121.669	86.0053	93.154	83.2852	70.4107	85.9906
ENSMUSG00000033396	Spg11	214585	spastic paraplegia 11	chr2:122053525-122118386	-	-0.127983	0.0839488	-1.52454	0.127373	0.999661	No	OK	466.064	495.885	436.243	442.999	529.204	515.452	406.132	509.335	393.264
ENSMUSG00000048895	Cdk5r1	12569	cyclin-dependent kinase 5, regulatory subunit 1 (p35)	chr11:80477045-80481179	+	-0.096084	0.0630367	-1.52425	0.127445	0.999661	No	OK	18.5719	22.9125	14.2312	13.5188	27.8936	27.3252	14.9726	8.22982	19.4912
ENSMUSG00000078350	Smim1	68859	small integral membrane protein 1	chr4:154020469-154026044	-	-0.136674	0.0896767	-1.52408	0.127489	0.999661	No	OK	84.5258	93.9434	75.1082	105.03	102.277	74.5232	64.5694	71.3251	89.4302
ENSMUSG00000040212	Emp3	13732	epithelial membrane protein 3	chr7:45918022-45921426	-	-0.136478	0.0895503	-1.52404	0.127498	0.999661	No	OK	182.54	197.331	167.748	195.502	182.858	213.633	161.891	177.398	163.955
ENSMUSG00000039084	Chad	12643	chondroadherin	chr11:94565073-94569127	+	-0.0526845	0.034576	-1.52373	0.127576	0.999661	No	OK	63.1223	93.8662	32.3784	98.7909	44.9397	137.868	9.35788	15.5452	72.2321
ENSMUSG00000047238	Mageh1	75625	melanoma antigen, family H, 1	chrX:153036165-153037563	-	0.13914	0.0913558	1.52306	0.127745	0.999661	No	OK	130.919	118.829	143.009	108.15	121.647	126.689	129.139	164.596	135.292
ENSMUSG00000042508	Dmtf1	23857	cyclin D binding myb-like transcription factor 1	chr5:9118867-9161776	-	0.128491	0.0843725	1.5229	0.127783	0.999661	No	OK	311.066	291.699	330.432	279.734	271.188	324.176	318.168	338.337	334.79
ENSMUSG00000000555	Itga5	16402	integrin alpha 5 (fibronectin receptor alpha)	chr15:103344285-103366791	-	-0.111362	0.0731287	-1.52282	0.127805	0.999661	No	OK	1201.93	1260.05	1143.82	1195.89	1308.67	1275.59	1059.31	1287.51	1084.63
ENSMUSG00000020003	Pex7	18634	peroxisomal biogenesis factor 7	chr10:19860089-19907674	-	0.11221	0.0738018	1.52042	0.128405	0.999661	No	OK	974.663	926.962	1022.36	994.148	882.522	904.215	1083.64	917.168	1066.28
ENSMUSG00000070394	Tmem256	69186	transmembrane protein 256	chr11:69838524-69839558	+	0.119662	0.0787123	1.52025	0.128448	0.999661	No	OK	951.628	899.376	1003.88	1018.07	808.14	871.922	1023.75	890.65	1097.24
ENSMUSG00000014547	Wdfy2	268752	WD repeat and FYVE domain containing 2	chr14:62837689-62956886	+	-0.128139	0.0843187	-1.5197	0.128587	0.999661	No	OK	378.663	403.724	353.603	418.041	369.59	423.54	330.333	406.005	324.471
ENSMUSG00000025893	Kbtbd3	69149	kelch repeat and BTB (POZ) domain containing 3	chr9:4309815-4331732	+	0.13255	0.0872436	1.51931	0.128685	0.999661	No	OK	335.502	311.473	359.531	311.971	316.902	305.545	410.811	287.129	380.652
ENSMUSG00000034480	Diaph2	54004	diaphanous related formin 2	chrX:129749741-130465833	+	-0.122606	0.0807085	-1.51913	0.128731	0.999661	No	OK	488.243	517.02	459.465	504.354	511.383	535.325	429.527	525.794	423.074
ENSMUSG00000034987	Hrh2	15466	histamine receptor H2	chr13:54192128-54215083	+	-0.109473	0.0720939	-1.51848	0.128894	0.999661	No	OK	25.2408	29.9805	20.501	24.9577	36.4166	28.5672	16.8442	18.2885	26.3704
ENSMUSG00000029059	Fam213b	66469	family with sequence similarity 213, member B	chr4:154896429-154899043	-	-0.121788	0.080266	-1.51731	0.129188	0.999661	No	OK	1406.35	1485.06	1327.65	1298.84	1750.32	1406	1183.77	1339.63	1459.55
ENSMUSG00000075600	Zc3h3	223642	zinc finger CCCH type containing 3	chr15:75754446-75841908	-	-0.127401	0.084016	-1.51639	0.129421	0.999661	No	OK	51.5592	58.7004	44.4181	58.2346	68.1844	49.6821	31.8168	47.5501	53.8874
ENSMUSG00000027316	Gfra4	14588	glial cell line derived neurotrophic factor family receptor alpha 4	chr2:131039631-131042682	-	0.135107	0.089124	1.51595	0.129533	0.999661	No	OK	189.463	174.981	203.945	181.983	166.587	176.372	204.938	190.2	216.696
ENSMUSG00000018909	Arrb1	109689	arrestin, beta 1	chr7:99535485-99606771	+	-0.108889	0.0718457	-1.51559	0.129623	0.999661	No	OK	736.743	771.479	702.006	797.606	755.452	761.379	695.291	738.855	671.873
ENSMUSG00000036594	H2-Aa	14960	histocompatibility 2, class II antigen A, alpha	chr17:34282750-34287771	-	0.117721	0.077706	1.51495	0.129785	0.999661	No	OK	607.631	503.569	711.692	475.236	542.376	493.095	566.152	1046.1	522.823
ENSMUSG00000002458	Rgs19	56470	regulator of G-protein signaling 19	chr2:181688418-181691817	-	-0.134956	0.0890862	-1.5149	0.129798	0.999661	No	OK	85.1601	95.1182	75.2021	82.1524	97.6276	105.575	65.5052	60.352	99.7491
ENSMUSG00000038178	Slc43a2	215113	solute carrier family 43, member 2	chr11:75531693-75577572	+	-0.112724	0.0744253	-1.5146	0.129874	0.999661	No	OK	663.495	696.6	630.39	745.611	670.996	673.193	666.281	621.809	603.081
ENSMUSG00000040086	Tnni3k	435766	TNNI3 interacting kinase	chr3:154786290-155055407	-	0.0879251	0.058063	1.5143	0.129949	0.999661	No	OK	4342.25	4193.09	4491.41	4150.26	4135.23	4293.78	4595.66	4260.3	4618.27
ENSMUSG00000047686	Zcchc5	213436	zinc finger, CCHC domain containing 5	chrX:106837081-106840643	-	0.121132	0.0799941	1.51426	0.129959	0.999661	No	OK	50.2096	42.2467	58.1725	38.4765	41.0656	47.198	37.4315	87.7848	49.3013
ENSMUSG00000071657	Bscl2	14705	Berardinelli-Seip congenital lipodystrophy 2 (seipin)	chr19:8839327-8848683	+	-0.120134	0.0793358	-1.51425	0.129962	0.999661	No	OK	416.011	438.632	393.39	429.48	464.118	422.298	381.802	400.518	397.85
ENSMUSG00000044894	Uqcrq	22272	ubiquinol-cytochrome c reductase, complex III subunit VII	chr11:53427921-53430831	-	0.105821	0.0699046	1.51379	0.130079	0.999661	No	OK	14432.3	13787.8	15076.7	14230	13642.3	13491.2	14972.6	13092.7	17164.9
ENSMUSG00000024909	Efemp2	58859	epidermal growth factor-containing fibulin-like extracellular matrix protein 2	chr19:5474689-5481854	+	-0.135824	0.0897399	-1.51353	0.130145	0.999661	No	OK	201.716	217.068	186.365	209.021	240.97	201.213	160.02	198.43	200.645
ENSMUSG00000062203	Gspt1	14852	G1 to S phase transition 1	chr16:11216240-11254325	-	0.0927382	0.0612773	1.51342	0.130174	0.999661	No	OK	1897.52	1827.09	1967.96	1844.79	1866.55	1769.93	1957.67	2001.68	1944.53
ENSMUSG00000023064	Sncg	20618	synuclein, gamma	chr14:34370273-34374669	-	0.137963	0.0912473	1.51197	0.130542	0.999661	No	OK	163.364	148.515	178.212	135.188	165.037	145.32	155.341	217.633	161.662
ENSMUSG00000030786	Itgam	16409	integrin alpha M	chr7:128062639-128118491	+	-0.121401	0.0803061	-1.51172	0.130604	0.999661	No	OK	39.2065	45.3557	33.0574	44.7159	50.3634	40.9878	23.3947	40.2347	35.5428
ENSMUSG00000043432	Leng9	243813	leukocyte receptor cluster (LRC) member 9	chr7:4148182-4149872	-	0.137428	0.0909236	1.51146	0.13067	0.999661	No	OK	93.2806	82.995	103.566	83.1923	93.7535	72.0391	96.3862	104.244	110.068
ENSMUSG00000001910	Nacc1	66830	nucleus accumbens associated 1, BEN and BTB (POZ) domain containing	chr8:84670478-84687862	-	-0.0981149	0.0649185	-1.51136	0.130698	0.999661	No	OK	1566.74	1629.58	1503.91	1558.82	1664.32	1665.59	1568.38	1507.89	1435.47
ENSMUSG00000043702	Pde12	211948	phosphodiesterase 12	chr14:26664116-26669846	-	-0.125294	0.0829342	-1.51076	0.130849	0.999661	No	OK	314.265	333.378	295.152	320.29	343.246	336.597	304.131	288.958	292.368
ENSMUSG00000026437	Cdk18	18557	cyclin-dependent kinase 18	chr1:132113546-132139685	-	-0.111095	0.0735367	-1.51074	0.130855	0.999661	No	OK	614.183	643.442	584.924	636.421	661.698	632.205	560.537	598.034	596.201
ENSMUSG00000025260	Hsd17b10	15108	hydroxysteroid (17-beta) dehydrogenase 10	chrX:152001895-152004442	+	0.0986977	0.0653338	1.51067	0.130873	0.999661	No	OK	2559.35	2455.43	2663.26	2548.81	2453.86	2363.63	2681.03	2451.57	2857.18
ENSMUSG00000028042	Zbtb7b	22724	zinc finger and BTB domain containing 7B	chr3:89377645-89393203	-	0.114295	0.0756782	1.51028	0.130973	0.999661	No	OK	833.196	792.071	874.321	770.569	752.352	853.291	971.348	851.329	800.286
ENSMUSG00000074656	Eif2s2	67204	eukaryotic translation initiation factor 2, subunit 2 (beta)	chr2:154871409-154892906	-	0.0966538	0.0640473	1.5091	0.131273	0.999661	No	OK	1391.96	1337.29	1446.63	1344.6	1335.79	1331.48	1464.51	1391.75	1483.62
ENSMUSG00000028381	Ugcg	22234	UDP-glucose ceramide glucosyltransferase	chr4:59189549-59222833	+	-0.122085	0.0809037	-1.50901	0.131296	0.999661	No	OK	413.573	437.218	389.928	420.121	467.993	423.54	422.041	383.144	364.6
ENSMUSG00000059456	Ptk2b	19229	PTK2 protein tyrosine kinase 2 beta	chr14:66153256-66281052	-	-0.135024	0.0895007	-1.50863	0.131392	0.999661	No	OK	197.323	212.67	181.975	181.983	226.248	229.78	176.864	190.2	178.86
ENSMUSG00000057130	Txnl4a	27366	thioredoxin-like 4A	chr18:80206866-80212732	+	0.121682	0.0806815	1.50818	0.131508	0.999661	No	OK	388.432	365.706	411.157	385.804	367.266	344.049	398.646	401.432	433.393
ENSMUSG00000070939	Tgfbrap1	73122	transforming growth factor, beta receptor associated protein 1	chr1:43047268-43098622	-	-0.112852	0.0748865	-1.50697	0.131818	0.999661	No	OK	780.756	818.927	742.585	858.961	866.251	731.57	735.53	783.662	708.562
ENSMUSG00000022025	Lect1	16840	leukocyte cell derived chemotaxin 1	chr14:79637692-79662183	-	0.120655	0.0801157	1.50601	0.132064	0.999661	No	OK	51.7025	43.8969	59.5081	32.237	34.867	64.5868	53.3399	80.4694	44.7151
ENSMUSG00000020542	Myocd	214384	myocardin	chr11:65176570-65269989	-	-0.12689	0.0842634	-1.50588	0.132099	0.999661	No	OK	1458.48	1551.55	1365.4	1609.77	1570.56	1474.32	1467.32	1608.47	1020.42
ENSMUSG00000021703	Serinc5	218442	serine incorporator 5	chr13:92611137-92711946	+	-0.119738	0.0795701	-1.50481	0.132372	0.999661	No	OK	508.635	537.408	479.861	590.666	509.833	511.726	504.39	498.361	436.832
ENSMUSG00000044042	Fmn1	14260	formin 1	chr2:113685089-113716767	+	-0.10345	0.0687875	-1.50391	0.132605	0.999661	No	OK	21.6204	26.0674	17.1734	23.9178	29.4432	24.8411	11.2295	21.9462	18.3447
ENSMUSG00000033016	Nfatc1	18018	nuclear factor of activated T cells, cytoplasmic, calcineurin dependent 1	chr18:80606204-80708173	-	-0.12009	0.0798536	-1.50387	0.132614	0.999661	No	OK	542.59	573.493	511.688	515.792	550.124	654.562	508.133	493.789	533.142
ENSMUSG00000053094	Tmem248	71667	transmembrane protein 248	chr5:130222334-130243765	+	0.109543	0.0728568	1.50353	0.132702	0.999661	No	OK	984.656	937.703	1031.61	958.792	941.409	912.909	1118.27	921.74	1054.82
ENSMUSG00000039153	Runx2	12393	runt related transcription factor 2	chr17:44603988-44814797	-	-0.0963323	0.0640979	-1.50289	0.132867	0.999661	No	OK	19.0506	23.5423	14.5589	16.6385	21.695	32.2934	8.4221	19.2029	16.0516
ENSMUSG00000038143	Stox2	71069	storkhead box 2	chr8:47180047-47289402	-	-0.121537	0.080876	-1.50276	0.1329	0.999661	No	OK	540.511	571.876	509.147	633.302	559.422	522.905	536.207	544.083	447.151
ENSMUSG00000052062	Pard3b	72823	par-3 family cell polarity regulator beta	chr1:61638823-62642284	+	-0.121595	0.0809242	-1.50258	0.132948	0.999661	No	OK	501.366	531.397	471.335	519.952	484.264	589.975	466.023	515.735	432.246
ENSMUSG00000034926	Dhcr24	74754	24-dehydrocholesterol reductase	chr4:106561037-106589113	+	-0.128661	0.08565	-1.50218	0.133052	0.999661	No	OK	54.6388	62.0282	47.2493	46.7957	69.734	69.555	43.9821	48.4645	49.3013
ENSMUSG00000059534	Uqcr10	66152	ubiquinol-cytochrome c reductase, complex III subunit X	chr11:4701967-4704344	-	0.115303	0.0767687	1.50196	0.133108	0.999661	No	OK	8051.19	7634.07	8468.32	8277.64	7080.33	7544.23	8696.28	6977.97	9730.7
ENSMUSG00000078427	Sarnp	66118	SAP domain containing ribonucleoprotein	chr10:128821770-128877638	+	0.117623	0.0783239	1.50176	0.13316	0.999661	No	OK	439.243	415.803	462.682	414.922	411.431	421.056	487.546	445.325	455.177
ENSMUSG00000078491	Gm13090	105704528	predicted gene 13090	chr4:151089569-151091449	+	0.0863651	0.0575111	1.50171	0.133171	0.999661	No	OK	12.851	9.47057	16.2315	13.5188	6.19858	8.69437	17.78	13.7164	17.1981
ENSMUSG00000030588	Yif1b	77254	Yip1 interacting factor homolog B (S. cerevisiae)	chr7:29238322-29247532	+	-0.106133	0.070685	-1.50149	0.13323	0.999661	No	OK	799.632	835.866	763.398	836.083	812.014	859.501	787.934	726.053	776.208
ENSMUSG00000027087	Itgav	16410	integrin alpha V	chr2:83724396-83806917	+	-0.131428	0.0876003	-1.50031	0.133534	0.999661	No	OK	590.557	633.43	547.683	652.02	572.594	675.677	504.39	699.535	439.125
ENSMUSG00000058589	Anks1b	77531	ankyrin repeat and sterile alpha motif domain containing 1B	chr10:90575726-90972984	+	-0.0879009	0.0586078	-1.49982	0.133662	0.999661	No	OK	13.3131	16.8335	9.79267	15.5986	16.2713	18.6308	14.0368	7.3154	8.02579
ENSMUSG00000036398	Ppp1r11	76497	protein phosphatase 1, regulatory (inhibitor) subunit 11	chr17:36948354-36951792	-	0.11105	0.0740611	1.49943	0.133761	0.999661	No	OK	911.123	865.608	956.638	867.28	913.515	816.029	929.238	882.42	1058.26
ENSMUSG00000034892	Rps29	20090	ribosomal protein S29	chr12:69157721-69159186	-	0.0987352	0.0658708	1.49892	0.133894	0.999661	No	OK	5100.59	4893.89	5307.28	4936.43	4803.12	4942.13	5244.16	4792.5	5885.2
ENSMUSG00000029290	Zfp326	54367	zinc finger protein 326	chr5:105876567-105915820	+	-0.131214	0.0875408	-1.49889	0.133901	0.999661	No	OK	238.485	255.761	221.209	237.098	255.691	274.494	233.011	232.264	198.352
ENSMUSG00000020393	Kremen1	84035	kringle containing transmembrane protein 1	chr11:5191552-5261610	-	-0.101622	0.0678345	-1.49809	0.13411	0.999661	No	OK	4874.15	5080.11	4668.18	4657.73	5348.6	5234.01	4969.97	4838.22	4196.34
ENSMUSG00000068699	Flnc	68794	filamin C, gamma	chr6:29433152-29461888	+	-0.116791	0.0779613	-1.49806	0.134117	0.999661	No	OK	10451.6	11007.7	9895.43	10609.1	10834.3	11579.7	8345.36	12058.5	9282.4
ENSMUSG00000024298	Zfp871	208292	zinc finger protein 871	chr17:32765496-32788287	-	-0.134538	0.0898309	-1.49768	0.134217	0.999661	No	OK	416.482	450.241	382.722	433.64	421.503	495.579	388.352	484.645	275.17
ENSMUSG00000059248	Sept9	53860	septin 9	chr11:117332312-117362325	+	-0.110614	0.0738704	-1.4974	0.134288	0.999661	No	OK	1006.53	1054.48	958.583	974.39	1107.22	1081.83	859.054	993.98	1022.71
ENSMUSG00000071711	Mpst	246221	mercaptopyruvate sulfurtransferase	chr15:78407103-78414015	+	0.115291	0.076995	1.49738	0.134293	0.999661	No	OK	772.137	732.255	812.018	814.245	679.519	703.002	872.155	740.684	823.217
ENSMUSG00000020154	Ptprb	19263	protein tyrosine phosphatase, receptor type, B	chr10:116301373-116389538	+	-0.105211	0.070278	-1.49707	0.134374	0.999661	No	OK	4067.55	4248.33	3886.78	4248.01	4321.18	4175.78	3413.76	4410.27	3836.33
ENSMUSG00000029049	Morn1	76866	MORN repeat containing 1	chr4:155086576-155145507	+	-0.0853427	0.0570215	-1.49668	0.134478	0.999661	No	OK	12.1413	15.447	8.83552	11.4389	16.2713	18.6308	8.4221	10.0587	8.02579
ENSMUSG00000018339	Gpx3	14778	glutathione peroxidase 3	chr11:54902853-54910387	+	-0.10589	0.070773	-1.49619	0.134603	0.999661	No	OK	5843.32	6105.3	5581.35	5869.22	6558.09	5888.58	4980.27	6331.48	5432.31
ENSMUSG00000071669	Snx29	74478	sorting nexin 29	chr16:11322903-11755473	+	-0.136691	0.0913632	-1.49613	0.134619	0.999661	No	OK	113.878	125.441	102.315	119.589	113.899	142.836	104.808	111.56	90.5768
ENSMUSG00000026938	Fcna	14133	ficolin A	chr2:25624666-25627974	-	-0.123352	0.0824808	-1.49553	0.134777	0.999661	No	OK	45.0663	51.8924	38.2401	64.4741	46.4893	44.7139	33.6884	46.6357	34.3962
ENSMUSG00000021376	Tpmt	22017	thiopurine methyltransferase	chr13:47023542-47043217	-	0.131752	0.0881202	1.49514	0.134879	0.999661	No	OK	63.1807	55.2822	71.0791	62.3942	55.0124	48.4401	78.6062	65.8386	68.7925
ENSMUSG00000056367	Actr3b	242894	ARP3 actin-related protein 3B	chr5:25759972-25850691	+	0.111421	0.0745328	1.49493	0.134934	0.999661	No	OK	1318.51	1253.88	1383.14	1206.29	1247.46	1307.88	1483.22	1186.01	1480.18
ENSMUSG00000008892	Vdac3	22335	voltage-dependent anion channel 3	chr8:22577074-22593813	-	0.100616	0.0673166	1.49467	0.135	0.999661	No	OK	4325.81	4145.05	4506.57	4259.45	4182.49	3993.2	4763.16	3968.6	4787.96
ENSMUSG00000045136	Tubb2b	73710	tubulin, beta 2B class IIB	chr13:34127007-34130354	-	-0.114512	0.0766455	-1.49405	0.135163	0.999661	No	OK	37.5657	44.1016	31.0298	28.0774	55.7872	48.4401	29.0094	41.1491	22.9308
ENSMUSG00000037709	Fam13a	58909	family with sequence similarity 13, member A	chr6:58933535-59024502	-	-0.112009	0.0749829	-1.4938	0.135229	0.999661	No	OK	681.985	716.715	647.255	705.055	678.744	766.347	689.676	650.156	601.934
ENSMUSG00000020737	Hn1	15374	hematological and neurological expressed sequence 1	chr11:115497352-115514370	-	-0.118003	0.0790224	-1.49329	0.135362	0.999661	No	OK	1414.29	1489.67	1338.9	1303	1717.78	1448.23	1243.66	1266.48	1506.56
ENSMUSG00000087177	E130307A14Rik	327744	RIKEN cDNA E130307A14 gene	chr10:39621410-39732007	-	-0.136401	0.091344	-1.49327	0.135366	0.999661	No	OK	139.912	153.573	126.251	161.185	141.792	157.741	149.726	91.4425	137.585
ENSMUSG00000022545	Ercc4	50505	excision repair cross-complementing rodent repair deficiency, complementation group 4	chr16:13109735-13152009	+	-0.129966	0.0870365	-1.49324	0.135375	0.999661	No	OK	292.722	313.611	271.834	350.448	277.386	312.997	270.443	300.846	244.213
ENSMUSG00000007872	Id3	15903	inhibitor of DNA binding 3	chr4:136143821-136145392	+	0.125335	0.0839498	1.49298	0.135444	0.999661	No	OK	987.183	924.849	1049.52	894.318	949.932	930.298	873.091	959.231	1316.23
ENSMUSG00000029797	Sspo	243369	SCO-spondin	chr6:48448228-48501250	+	0.0951435	0.063743	1.49261	0.135539	0.999661	No	OK	17.3818	13.3696	21.3941	15.5986	10.8475	13.6626	14.0368	23.775	26.3704
ENSMUSG00000010830	Kdelr3	105785	KDEL (Lys-Asp-Glu-Leu) endoplasmic reticulum protein retention receptor 3	chr15:79516407-79527739	+	-0.136322	0.0913439	-1.49241	0.135592	0.999661	No	OK	125.976	137.759	114.192	139.347	134.819	139.11	122.588	122.533	97.456
ENSMUSG00000039911	Spsb1	74646	splA/ryanodine receptor domain and SOCS box containing 1	chr4:149896283-149955006	-	-0.113113	0.0758054	-1.49216	0.135658	0.999661	No	OK	1166.14	1224.19	1108.1	1110.62	1290.08	1271.86	966.669	1159.49	1198.14
ENSMUSG00000002486	Tchp	77832	trichoplein, keratin filament binding	chr5:114707778-114722327	+	0.136082	0.0912236	1.49175	0.135766	0.999661	No	OK	143.355	131.324	155.385	131.028	113.899	149.046	162.827	164.596	138.731
ENSMUSG00000025907	Rb1cc1	12421	RB1-inducible coiled-coil 1	chr1:6214661-6276104	+	0.0941393	0.0631359	1.49106	0.135946	0.999661	No	OK	1913.61	1842.29	1984.92	1898.87	1742.58	1885.44	2005.39	2020.88	1928.48
ENSMUSG00000037990	Sh3rf3	237353	SH3 domain containing ring finger 3	chr10:58813358-59138916	+	-0.115454	0.0774397	-1.49089	0.135989	0.999661	No	OK	31.3638	36.6736	26.0541	37.4365	40.2908	32.2934	26.2021	30.176	21.7843
ENSMUSG00000039834	Zfp335	329559	zinc finger protein 335	chr2:164891891-164911750	-	-0.128281	0.086056	-1.49067	0.136048	0.999661	No	OK	315.887	337.276	294.498	301.572	352.544	357.711	303.195	324.621	255.679
ENSMUSG00000037905	Bri3bp	76809	Bri3 binding protein	chr5:125441567-125460885	+	0.101821	0.0683151	1.49046	0.136103	0.999661	No	OK	1311.45	1254.99	1367.91	1287.4	1318.75	1158.84	1433.63	1333.23	1336.87
ENSMUSG00000025465	Echs1	93747	enoyl Coenzyme A hydratase, short chain, 1, mitochondrial	chr7:140105722-140116423	-	0.0968197	0.0649664	1.4903	0.136144	0.999661	No	OK	9829.87	9442.64	10217.1	10241	8973.99	9112.95	10690.4	9324.39	10636.5
ENSMUSG00000028634	Hivep3	16656	human immunodeficiency virus type I enhancer binding protein 3	chr4:119814677-120135411	+	-0.135043	0.0906251	-1.49013	0.136191	0.999661	No	OK	205.143	222.843	187.442	198.622	192.931	276.978	173.121	201.173	188.033
ENSMUSG00000002871	Tpra1	24100	transmembrane protein, adipocyte asscociated 1	chr6:88902250-88912240	+	-0.111038	0.0745318	-1.4898	0.136276	0.999661	No	OK	609.089	639.575	578.603	655.14	602.812	660.772	586.739	595.29	553.779
ENSMUSG00000041559	Fmod	14264	fibromodulin	chr1:134037514-134048277	+	-0.0821178	0.0551211	-1.48977	0.136285	0.999661	No	OK	211.754	270.906	152.601	277.654	220.824	314.24	58.0189	191.115	208.671
ENSMUSG00000054428	Atpif1	11983	ATPase inhibitory factor 1	chr4:132530554-132535414	-	0.120085	0.080619	1.48953	0.136347	0.999661	No	OK	1134.4	1069.17	1199.64	1092.94	1088.63	1025.94	1136.98	1015.01	1446.94
ENSMUSG00000078768	Zfp566	72556	zinc finger protein 566	chr7:30077336-30090510	-	0.104387	0.0700812	1.48952	0.136352	0.999661	No	OK	22.8978	18.2972	27.4984	24.9577	16.2713	13.6626	25.2663	32.0049	25.2239
ENSMUSG00000017740	Slc12a5	57138	solute carrier family 12, member 5	chr2:164967987-164999731	+	-0.123044	0.0826136	-1.48939	0.136384	0.999661	No	OK	49.2446	56.1835	42.3058	67.5938	61.211	39.7457	34.6242	38.4058	53.8874
ENSMUSG00000015474	Ppt2	54397	palmitoyl-protein thioesterase 2	chr17:34616661-34627148	-	0.115967	0.0779143	1.48839	0.136649	0.999661	No	OK	617.983	584.715	651.251	562.588	596.613	594.944	615.749	600.777	737.226
ENSMUSG00000028613	Lrp8	16975	low density lipoprotein receptor-related protein 8, apolipoprotein e receptor	chr4:107802258-107876840	+	-0.0863787	0.0580575	-1.48781	0.1368	0.999661	No	OK	17.8972	22.7855	13.0088	15.5986	15.4964	37.2616	5.61473	21.9462	11.4654
ENSMUSG00000055737	Ghr	14600	growth hormone receptor	chr15:3327524-3583352	-	0.093693	0.0629897	1.48743	0.1369	0.999661	No	OK	4790.57	4610.08	4971.06	4855.31	4529.61	4445.31	5323.7	4616.93	4972.55
ENSMUSG00000045216	Hs6st1	50785	heparan sulfate 6-O-sulfotransferase 1	chr1:36068399-36106446	+	-0.108482	0.0729458	-1.48716	0.136974	0.999661	No	OK	726.21	760.315	692.106	761.21	779.471	740.264	678.447	744.342	653.528
ENSMUSG00000021786	Oxsm	71147	3-oxoacyl-ACP synthase, mitochondrial	chr14:16238658-16249808	-	0.107319	0.0721742	1.48694	0.13703	0.999661	No	OK	781.182	744.902	817.462	765.369	747.703	721.633	866.54	762.63	823.217
ENSMUSG00000026797	Stxbp1	20910	syntaxin binding protein 1	chr2:32787606-32847232	-	0.122277	0.0822403	1.48683	0.13706	0.999661	No	OK	404.174	381.292	427.055	410.762	333.174	399.941	437.949	431.608	411.608
ENSMUSG00000052712	BC004004	80748	cDNA sequence BC004004	chr17:29268787-29302887	+	0.088184	0.0593283	1.48638	0.13718	0.999661	No	OK	5347.74	5160.93	5534.55	5170.4	5388.89	4923.5	5760.71	5266.17	5576.78
ENSMUSG00000029661	Col1a2	12843	collagen, type I, alpha 2	chr6:4505617-4541543	+	-0.134922	0.0907866	-1.48615	0.13724	0.999661	No	OK	2500.18	2763.76	2236.61	2412.58	3019.48	2859.21	1916.49	2801.8	1991.54
ENSMUSG00000090942	F830016B08Rik	240328	RIKEN cDNA F830016B08 gene	chr18:60293379-60303016	+	0.0957254	0.0644203	1.48595	0.137292	0.999661	No	OK	286.916	221.984	351.847	238.138	203.003	224.812	431.398	459.041	165.102
ENSMUSG00000033429	Mcee	73724	methylmalonyl CoA epimerase	chr7:64392770-64412119	+	0.106684	0.0718076	1.48569	0.137362	0.999661	No	OK	1432.76	1367.3	1498.22	1384.11	1311.77	1406	1556.22	1319.51	1618.92
ENSMUSG00000103037	Pcdhgb1	93699	protocadherin gamma subfamily B, 1	chr18:37680457-37841870	+	-0.110046	0.0741022	-1.48505	0.137529	0.999661	No	OK	26.0856	30.9569	21.2143	29.1173	30.2181	33.5354	21.5231	23.775	18.3447
ENSMUSG00000028465	Tln1	21894	talin 1	chr4:43531512-43562583	-	-0.114175	0.07692	-1.48433	0.13772	0.999661	No	OK	4138.27	4351.38	3925.16	4050.43	4490.09	4513.62	3576.58	4711.12	3487.78
ENSMUSG00000032332	Col12a1	12816	collagen, type XII, alpha 1	chr9:79598986-79718722	-	-0.117033	0.0788535	-1.48419	0.137759	0.999661	No	OK	53.6299	62.4296	44.8303	37.4365	66.6347	83.2176	26.2021	56.6943	51.5944
ENSMUSG00000028680	Plk3	12795	polo-like kinase 3	chr4:117128654-117133963	-	-0.125276	0.0844101	-1.48413	0.137774	0.999661	No	OK	50.1401	57.1457	43.1345	72.7933	52.6879	45.956	44.9178	42.0635	42.422
ENSMUSG00000029649	Pomp	66537	proteasome maturation protein	chr5:147860627-147875778	+	0.100654	0.067823	1.48406	0.137792	0.999661	No	OK	1760.83	1686.29	1835.38	1689.84	1758.07	1610.94	1935.21	1673.4	1897.53
ENSMUSG00000046079	Lrrc8d	231549	leucine rich repeat containing 8D	chr5:105699968-105815215	+	-0.135518	0.0913181	-1.48402	0.137803	0.999661	No	OK	225.747	246.901	204.594	277.654	208.427	254.621	249.856	219.462	144.464
ENSMUSG00000070570	Slc17a7	72961	solute carrier family 17 (sodium-dependent inorganic phosphate cotransporter), member 7	chr7:45163920-45176139	+	-0.107338	0.0723726	-1.48314	0.138038	0.999661	No	OK	1222.77	1279.7	1165.84	1374.75	1258.31	1206.03	1214.65	1237.22	1045.65
ENSMUSG00000031534	Smim19	102032	small integral membrane protein 19	chr8:22462613-22476879	-	0.106293	0.0716854	1.48277	0.138136	0.999661	No	OK	1013.74	966.973	1060.52	992.069	1003.39	905.457	1141.66	983.921	1055.96
ENSMUSG00000035181	Heatr5a	320487	HEAT repeat containing 5A	chr12:51875872-51971321	-	-0.105388	0.0710799	-1.48267	0.138162	0.999661	No	OK	907.253	948.648	865.859	1003.51	903.443	938.992	868.412	911.681	817.484
ENSMUSG00000001138	Cnnm3	94218	cyclin M3	chr1:36511866-36528236	+	-0.12211	0.0823767	-1.48234	0.138249	0.999661	No	OK	411.465	435.7	387.229	401.403	448.622	457.076	343.434	421.55	396.703
ENSMUSG00000026385	Dbi	13167	diazepam binding inhibitor	chr1:120113279-120121096	-	0.0989716	0.0667714	1.48224	0.138275	0.999661	No	OK	3312.06	3176.78	3447.35	3403.61	3055.12	3071.6	3573.78	3129.16	3639.12
ENSMUSG00000104713	Gbp6	100702	guanylate binding protein 6	chr5:105270701-105293699	-	0.0908197	0.0613048	1.48144	0.138488	0.999661	No	OK	129.399	98.0038	160.794	61.3543	120.872	111.785	86.0925	209.403	186.886
ENSMUSG00000029309	Sparcl1	13602	SPARC-like 1	chr5:104079108-104114088	-	-0.107649	0.0726661	-1.48142	0.138493	0.999661	No	OK	9343.33	9777.66	8909	9815.66	8643.14	10874.2	8241.49	8496.83	9988.67
ENSMUSG00000036469	March1	72925	membrane-associated ring finger (C3HC4) 1	chr8:65618524-66471637	+	-0.115633	0.0780976	-1.48062	0.138708	0.999661	No	OK	36.4444	42.3687	30.5202	50.9553	42.6152	33.5354	20.5873	36.577	34.3962
ENSMUSG00000049871	Nlrc3	268857	NLR family, CARD domain containing 3	chr16:3946932-3976632	-	-0.110961	0.0749484	-1.48049	0.138742	0.999661	No	OK	38.7769	45.5096	32.0442	27.0375	63.5354	45.956	20.5873	41.1491	34.3962
ENSMUSG00000025204	Ndufb8	67264	NADH dehydrogenase (ubiquinone) 1 beta subcomplex 8	chr19:44550253-44555415	-	0.10351	0.0699336	1.48012	0.13884	0.999661	No	OK	9308.34	8901.43	9715.25	9298.82	8757.04	8648.42	9934.33	8369.73	10841.7
ENSMUSG00000052566	Hook2	170833	hook microtubule tethering protein 2	chr8:84990594-85003364	+	0.133928	0.0905281	1.47941	0.139032	0.999661	No	OK	91.1741	81.5918	100.756	81.1125	70.5088	93.154	87.0283	100.587	114.654
ENSMUSG00000026463	Atp2b4	381290	ATPase, Ca++ transporting, plasma membrane 4	chr1:133702673-133753747	-	-0.11728	0.0792757	-1.47939	0.139036	0.999661	No	OK	758.41	800.306	716.515	695.696	803.491	901.731	688.74	785.491	675.313
ENSMUSG00000029490	Mfsd7a	243197	major facilitator superfamily domain containing 7A	chr5:108441053-108448891	-	-0.120163	0.0812326	-1.47924	0.139075	0.999661	No	OK	38.3508	44.3587	32.3429	42.6361	39.5159	50.9242	29.9452	33.8337	33.2497
ENSMUSG00000003955	Fam162a	70186	family with sequence similarity 162, member A	chr16:36043843-36071515	-	0.113877	0.0769836	1.47923	0.139078	0.999661	No	OK	1645.14	1559.68	1730.59	1616.01	1583.74	1479.29	1719.98	1467.65	2004.15
ENSMUSG00000022947	Cbr3	109857	carbonyl reductase 3	chr16:93683218-93690991	+	-0.121296	0.0820649	-1.47805	0.139396	0.999661	No	OK	44.5614	51.0875	38.0353	48.8755	53.4627	50.9242	25.2663	42.978	45.8616
ENSMUSG00000051451	Crebzf	233490	CREB/ATF bZIP transcription factor	chr7:90442780-90448043	+	-0.118828	0.0803981	-1.478	0.139408	0.999661	No	OK	401.955	424.46	379.45	455.478	406.782	411.12	394.903	363.941	379.505
ENSMUSG00000060227	Casc4	319996	cancer susceptibility candidate 4	chr2:121866969-121936207	+	-0.129822	0.087837	-1.47799	0.139411	0.999661	No	OK	253.591	271.472	235.71	250.617	296.757	267.042	245.177	257.868	204.084
ENSMUSG00000032560	Dnajc13	235567	DnaJ heat shock protein family (Hsp40) member C13	chr9:104151596-104262930	-	-0.109564	0.074159	-1.47742	0.139564	0.999661	No	OK	1352.79	1418.64	1286.95	1422.59	1377.63	1455.69	1245.53	1472.22	1143.1
ENSMUSG00000021745	Ptprg	19270	protein tyrosine phosphatase, receptor type, G	chr14:11553552-12242039	+	-0.103993	0.0704077	-1.47701	0.139673	0.999661	No	OK	1414.29	1477.06	1351.51	1484.98	1458.22	1487.98	1258.64	1510.63	1285.27
ENSMUSG00000055670	Zzef1	195018	zinc finger, ZZ-type with EF hand domain 1	chr11:72796225-72927120	+	-0.104295	0.0706209	-1.47683	0.139723	0.999661	No	OK	966.598	1009.49	923.705	1020.15	1025.86	982.464	903.036	1001.29	866.785
ENSMUSG00000079036	Nrp	654309	neural regeneration protein	chr12:87442847-87444017	-	0.134695	0.0912147	1.47669	0.13976	0.999661	No	OK	135.929	123.618	148.24	119.589	133.269	117.995	131.946	149.966	162.809
ENSMUSG00000079036	Alkbh1	211064	alkB homolog 1, histone H2A dioxygenase	chr12:87428077-87443839	-	0.134695	0.0912147	1.47669	0.13976	0.999661	No	OK	135.929	123.618	148.24	119.589	133.269	117.995	131.946	149.966	162.809
ENSMUSG00000016833	Mrps18c	68735	mitochondrial ribosomal protein S18C	chr5:100798758-100804467	+	0.130211	0.0881819	1.47662	0.139777	0.999661	No	OK	296.722	274.956	318.489	267.255	284.36	273.252	325.654	256.039	373.772
ENSMUSG00000028756	Pink1	68943	PTEN induced putative kinase 1	chr4:138313409-138326296	-	0.0910378	0.0616759	1.47607	0.139925	0.999661	No	OK	22579.1	21760	23398.2	23800.3	20597.1	20882.6	24447.5	22611	23136.1
ENSMUSG00000027499	Pkia	18767	protein kinase inhibitor, alpha	chr3:7366603-7445365	+	0.101	0.0684272	1.47601	0.13994	0.999661	No	OK	8016.22	7678.36	8354.09	8119.57	7907.84	7007.67	9318.58	7821.07	7922.6
ENSMUSG00000003283	Hck	15162	hemopoietic cell kinase	chr2:153108467-153151441	+	-0.104348	0.0707112	-1.47569	0.140026	0.999661	No	OK	32.8975	39.7504	26.0446	33.2769	20.1454	65.8288	24.3305	27.4327	26.3704
ENSMUSG00000030921	Trim30a	20128	tripartite motif-containing 30A	chr7:104409025-104465193	-	-0.133401	0.0903998	-1.47568	0.140029	0.999661	No	OK	179.146	193.263	165.028	168.464	220.049	191.276	155.341	179.227	160.516
ENSMUSG00000042492	Tbc1d10b	68449	TBC1 domain family, member 10b	chr7:127197458-127208468	-	-0.115755	0.0784676	-1.47519	0.140161	0.999661	No	OK	636.71	669.869	603.55	643.701	680.294	685.614	614.813	523.965	671.873
ENSMUSG00000030768	Disp1	68897	dispatched homolog 1 (Drosophila)	chr1:183086263-183221529	-	-0.129836	0.0880528	-1.47453	0.140339	0.999661	No	OK	231.634	248.766	214.501	242.298	227.023	276.978	212.424	230.435	200.645
ENSMUSG00000020431	Adcy1	432530	adenylate cyclase 1	chr11:7063488-7178505	+	0.0958515	0.065011	1.47439	0.140377	0.999661	No	OK	165.596	128.663	202.529	160.145	111.574	114.269	165.635	124.362	317.592
ENSMUSG00000028057	Rit1	19769	Ras-like without CAAX 1	chr3:88716853-88731048	+	0.111096	0.075359	1.47422	0.140422	0.999661	No	OK	1266.37	1202.89	1329.86	1203.17	1343.54	1061.96	1447.66	1260.08	1281.83
ENSMUSG00000038845	1700071K01Rik	237880	RIKEN cDNA 1700071K01 gene	chr11:81572501-81573539	-	0.105373	0.0714907	1.47394	0.140498	0.999661	No	OK	2475.97	2363.74	2588.2	2421.94	2332.99	2336.3	2507.91	2304.35	2952.34
ENSMUSG00000038845	Phb	18673	prohibitin	chr11:95666956-95680773	+	0.105373	0.0714907	1.47394	0.140498	0.999661	No	OK	2475.97	2363.74	2588.2	2421.94	2332.99	2336.3	2507.91	2304.35	2952.34
ENSMUSG00000025931	Paqr8	74229	progestin and adipoQ receptor family member VIII	chr1:20890621-20938756	+	0.12679	0.0860278	1.47383	0.140529	0.999661	No	OK	55.0628	47.7446	62.3809	40.5563	54.2376	48.4401	58.9547	73.154	55.034
ENSMUSG00000021136	Smoc1	64075	SPARC related modular calcium binding 1	chr12:81026807-81186414	+	0.131178	0.0890064	1.4738	0.140534	0.999661	No	OK	86.2455	76.355	96.1359	82.1524	61.211	85.7017	71.1199	106.073	111.214
ENSMUSG00000037664	Cdkn1c	12577	cyclin-dependent kinase inhibitor 1C (P57)	chr7:143458338-143461050	-	0.130297	0.0884189	1.47363	0.140581	0.999661	No	OK	293.701	271.736	315.666	256.856	303.73	254.621	257.342	331.936	357.721
ENSMUSG00000036580	Spg20	229285	spastic paraplegia 20, spartin (Troyer syndrome) homolog (human)	chr3:55112165-55137332	+	-0.102108	0.0693078	-1.47325	0.140685	0.999661	No	OK	1085.21	1131.43	1039	1140.77	1175.41	1078.1	1016.27	1110.11	990.612
ENSMUSG00000057181	5730455P16Rik	70591	RIKEN cDNA 5730455P16 gene	chr11:80360491-80378015	-	0.106962	0.0726089	1.47313	0.140716	0.999661	No	OK	1215.47	1159.73	1271.21	1247.88	1101.02	1130.27	1394.32	1164.98	1254.32
ENSMUSG00000020092	Pald1	27355	phosphatase domain containing, paladin 1	chr10:61319656-61383523	-	-0.126099	0.0856027	-1.47307	0.140733	0.999661	No	OK	526.564	560.366	492.762	516.832	578.017	586.249	383.673	556.885	537.728
ENSMUSG00000029670	Ing3	71777	inhibitor of growth family, member 3	chr6:21949614-21976037	+	-0.128344	0.0871283	-1.47305	0.140738	0.999661	No	OK	225.072	240.726	209.418	243.338	231.672	247.169	215.231	211.232	201.791
ENSMUSG00000022787	Wdr53	68980	WD repeat domain 53	chr16:32247252-32257083	+	0.134603	0.0913888	1.47286	0.140788	0.999661	No	OK	134.422	122.034	146.811	139.347	122.422	104.332	138.497	170.083	131.852
ENSMUSG00000021950	Anxa8	11752	annexin A8	chr14:34085978-34100568	+	-0.0816354	0.0554299	-1.47277	0.140814	0.999661	No	OK	12.345	15.5734	9.11652	16.6385	20.1454	9.93643	4.67894	10.0587	12.612
ENSMUSG00000040205	Cuzd1	16433	CUB and zona pellucida-like domains 1	chr7:131308553-131322292	-	-0.113338	0.0769606	-1.47268	0.140837	0.999661	No	OK	34.0611	39.6323	28.4899	33.2769	43.39	42.2298	23.3947	21.9462	40.1289
ENSMUSG00000017652	Cd40	21939	CD40 antigen	chr2:165055635-165071654	+	-0.104677	0.0711223	-1.47179	0.141079	0.999661	No	OK	36.8075	44.3846	29.2304	41.5962	23.2447	68.3129	43.0463	22.8606	21.7843
ENSMUSG00000022971	Ifnar2	15976	interferon (alpha and beta) receptor 2	chr16:91372782-91405587	+	-0.118418	0.080495	-1.47112	0.141258	0.999661	No	OK	399.798	421.943	377.654	436.76	412.98	416.088	347.178	391.374	394.41
ENSMUSG00000023908	Pkmyt1	268930	protein kinase, membrane associated tyrosine/threonine 1	chr17:23726335-23736729	+	0.115979	0.0788663	1.47058	0.141404	0.999661	No	OK	33.9032	28.6115	39.1948	27.0375	24.0195	34.7775	38.3673	40.2347	38.9824
ENSMUSG00000059734	Ndufs8	225887	NADH dehydrogenase (ubiquinone) Fe-S protein 8	chr19:3908862-3912774	-	0.106802	0.0726497	1.4701	0.141536	0.999661	No	OK	6067.54	5786.69	6348.39	5794.35	5996.35	5569.37	6182.75	5503.92	7358.5
ENSMUSG00000025264	Tsr2	69499	TSR2 20S rRNA accumulation	chrX:151087093-151096543	-	0.125466	0.0853611	1.46983	0.141608	0.999661	No	OK	287.969	269.111	306.827	252.697	297.532	257.105	306.003	320.963	293.515
ENSMUSG00000016918	Sulf1	240725	sulfatase 1	chr1:12718544-12860372	+	-0.128136	0.0871904	-1.46961	0.141669	0.999661	No	OK	635.032	678.557	591.506	581.306	700.439	753.926	464.151	714.166	596.201
ENSMUSG00000019947	Arid5b	71371	AT rich interactive domain 5B (MRF1-like)	chr10:68095592-68278726	-	-0.111589	0.0759351	-1.46954	0.141687	0.999661	No	OK	720.319	756.694	683.943	723.773	766.299	780.01	671.896	760.801	619.132
ENSMUSG00000004035	Gstm7	68312	glutathione S-transferase, mu 7	chr3:107926333-107931745	-	0.108547	0.0739056	1.46873	0.141907	0.999661	No	OK	1089.14	1037.35	1140.94	1081.5	1021.99	1008.55	1250.21	1003.12	1169.47
ENSMUSG00000050147	F2rl3	14065	coagulation factor II (thrombin) receptor-like 3	chr8:72761879-72763885	+	-0.0805994	0.0548808	-1.46863	0.141934	0.999661	No	OK	11.7073	14.9124	8.50223	12.4788	18.5957	13.6626	4.67894	12.8019	8.02579
ENSMUSG00000029729	Zkscan1	74570	zinc finger with KRAB and SCAN domains 1	chr5:138085083-138107822	+	-0.114685	0.0780926	-1.46858	0.141948	0.999661	No	OK	490.461	516.599	464.322	536.591	492.787	520.42	443.564	501.105	448.298
ENSMUSG00000027620	Rbm39	170791	RNA binding motif protein 39	chr2:156147240-156180238	-	0.0931638	0.0634655	1.46794	0.142119	0.999661	No	OK	2381.69	2293.48	2469.9	2273.23	2151.68	2455.54	2482.65	2419.57	2507.49
ENSMUSG00000024112	Cacna1h	58226	calcium channel, voltage-dependent, T type, alpha 1H subunit	chr17:25374286-25433783	-	-0.128779	0.0877562	-1.46747	0.142249	0.999661	No	OK	580.947	652.922	508.972	794.487	571.819	592.46	521.234	618.151	387.531
ENSMUSG00000024369	Nelfe	27632	negative elongation factor complex member E, Rdbp	chr17:34850390-34856372	+	0.127466	0.0868687	1.46734	0.142284	0.999661	No	OK	283.067	264.27	301.864	277.654	239.42	275.736	320.975	262.44	322.178
ENSMUSG00000025759	Mfsd8	72175	major facilitator superfamily domain containing 8	chr3:40818171-40846854	-	0.114479	0.0780301	1.46711	0.142346	0.999661	No	OK	453.637	429.38	477.894	429.48	446.298	412.362	478.188	459.041	496.452
ENSMUSG00000024905	Mtl5	17771	metallothionein-like 5, testis-specific (tesmin)	chr19:3389377-3407823	+	0.111015	0.0756808	1.46689	0.142407	0.999661	No	OK	47.1732	39.1243	55.2221	54.075	24.7943	38.5037	79.542	31.0904	55.034
ENSMUSG00000002326	Gmpr2	105446	guanosine monophosphate reductase 2	chr14:55672234-55678751	+	-0.127286	0.0867737	-1.46687	0.142412	0.999661	No	OK	60.5327	68.0705	52.9949	54.075	80.5815	69.555	57.0831	45.7212	56.1805
ENSMUSG00000028977	Casz1	69743	castor zinc finger 1	chr4:148804391-148945130	+	-0.112935	0.0769998	-1.4667	0.142459	0.999661	No	OK	1418.46	1492.27	1344.65	1506.82	1352.84	1617.15	1436.44	1452.11	1145.39
ENSMUSG00000036854	Hspb6	243912	heat shock protein, alpha-crystallin-related, B6	chr7:30553301-30555439	+	-0.106176	0.0724003	-1.46652	0.142507	0.999661	No	OK	22146.9	23156.5	21137.3	20892.7	25937.9	22638.9	20171.9	19406.8	23833.2
ENSMUSG00000009563	Tor2a	30933	torsin family 2, member A	chr2:32757233-32762244	+	0.13351	0.0910677	1.46605	0.142633	0.999661	No	OK	174.177	159.85	188.503	167.425	133.269	178.856	211.488	159.11	194.912
ENSMUSG00000001665	Gstt3	103140	glutathione S-transferase, theta 3	chr10:75774121-75781414	-	0.128714	0.0878254	1.46557	0.142766	0.999661	No	OK	61.3021	53.5003	69.1039	49.9154	59.6613	50.9242	68.3126	62.1809	76.8183
ENSMUSG00000025246	Tbl1x	21372	transducin (beta)-like 1 X-linked	chrX:77511226-77660265	+	0.0923992	0.0630492	1.46551	0.142782	0.999661	No	OK	1547.35	1489.97	1604.74	1545.3	1458.99	1465.62	1616.11	1588.36	1609.74
ENSMUSG00000063172	Hspb11	72938	heat shock protein family B (small), member 11	chr4:107253933-107279888	+	0.12892	0.0879825	1.46529	0.14284	0.999661	No	OK	73.1416	63.7311	82.552	60.3144	83.6808	47.198	83.2852	88.6992	75.6717
ENSMUSG00000045671	Spred2	114716	sprouty-related, EVH1 domain containing 2	chr11:19924441-20022597	+	-0.113511	0.0774719	-1.46519	0.142869	0.999661	No	OK	739.902	778.707	701.097	721.693	787.219	827.208	702.777	779.09	621.425
ENSMUSG00000026790	Odf2	18286	outer dense fiber of sperm tails 2	chr2:29890062-29922538	+	-0.117244	0.0800257	-1.46508	0.142898	0.999661	No	OK	442.168	466.185	418.152	468.997	474.966	454.592	378.059	454.469	421.927
ENSMUSG00000026532	Spta1	20739	spectrin alpha, erythrocytic 1	chr1:174172775-174248449	+	0.126409	0.0862808	1.46508	0.142898	0.999661	No	OK	641.823	600.838	682.808	711.294	454.046	637.173	718.686	678.503	651.235
ENSMUSG00000057236	Rbbp4	19646	retinoblastoma binding protein 4	chr4:129307099-129335370	-	0.0921142	0.0628767	1.465	0.142922	0.999661	No	OK	1765.92	1700.16	1831.69	1692.96	1764.27	1643.24	1867.83	1853.54	1773.7
ENSMUSG00000031824	6430548M08Rik	234797	RIKEN cDNA 6430548M08 gene	chr8:120114151-120165307	+	-0.120044	0.0819428	-1.46497	0.14293	0.999661	No	OK	590.587	624.42	556.754	537.63	681.069	654.562	499.711	619.065	551.486
ENSMUSG00000003644	Rps6ka1	20111	ribosomal protein S6 kinase polypeptide 1	chr4:133847290-133887797	-	-0.133715	0.0912905	-1.46472	0.142998	0.999661	No	OK	128.962	140.671	117.252	138.307	137.144	146.562	123.524	126.191	102.042
ENSMUSG00000053617	Sh3pxd2a	14218	SH3 and PX domains 2A	chr19:47260173-47464411	-	-0.109282	0.0746109	-1.46469	0.143006	0.999661	No	OK	2269.42	2379.01	2159.84	2443.77	2388	2305.25	2129.85	2494.55	1855.1
ENSMUSG00000041828	Abca8a	217258	ATP-binding cassette, sub-family A (ABC1), member 8a	chr11:110025633-110095937	-	-0.103391	0.0705901	-1.46466	0.143013	0.999661	No	OK	2080.91	2173.44	1988.39	2192.12	2078.85	2249.36	2174.77	2041.91	1748.48
ENSMUSG00000022205	Sub1	20024	SUB1 homolog (S. cerevisiae)	chr15:11981338-11996007	-	0.104948	0.0716592	1.46454	0.143046	0.999661	No	OK	978.623	934.712	1022.53	983.749	904.992	915.393	1089.26	937.285	1041.06
ENSMUSG00000026435	Slc45a3	212980	solute carrier family 45, member 3	chr1:131962914-131982972	+	0.133716	0.0913652	1.46353	0.143323	0.999661	No	OK	166.676	150.216	183.136	142.467	166.587	141.594	131.946	184.714	232.748
ENSMUSG00000036667	Tcaf1	77574	TRPM8 channel-associated factor 1	chr6:42672546-42693059	-	-0.128737	0.0879762	-1.46332	0.14338	0.999661	No	OK	245.086	263.039	227.133	252.697	243.294	293.125	249.856	228.606	202.938
ENSMUSG00000030789	Itgax	16411	integrin alpha X	chr7:128129567-128150657	+	0.0756383	0.0517431	1.46181	0.143795	0.999661	No	OK	12.2503	8.59377	15.9068	6.23942	10.8475	8.69437	5.61473	28.3472	13.7585
ENSMUSG00000028347	Tmeff1	230157	transmembrane protein with EGF-like and two follistatin-like domains 1	chr4:48585192-48663131	+	-0.131706	0.0901329	-1.46124	0.143949	0.999661	No	OK	171.405	184.415	158.395	193.422	198.354	161.467	155.341	162.768	157.076
ENSMUSG00000049285	Mblac1	330216	metallo-beta-lactamase domain containing 1	chr5:138194313-138195621	+	0.108069	0.0739664	1.46106	0.143999	0.999661	No	OK	26.4348	21.5913	31.2784	25.9976	20.1454	18.6308	29.9452	28.3472	35.5428
ENSMUSG00000024421	Lama3	16774	laminin, alpha 3	chr18:12334023-12583012	+	-0.128706	0.0881121	-1.46071	0.144096	0.999661	No	OK	83.5558	94.0544	73.0572	73.8332	95.3031	113.027	70.1841	95.1002	53.8874
ENSMUSG00000046387	Pcdhb17	93888	protocadherin beta 17	chr18:37485020-37488290	+	-0.129062	0.0883905	-1.46014	0.144252	0.999661	No	OK	80.3724	90.5728	70.172	79.0327	75.9326	116.753	81.4136	74.0684	55.034
ENSMUSG00000006585	Cdt1	67177	chromatin licensing and DNA replication factor 1	chr8:122568014-122573130	+	-0.10775	0.0738109	-1.45981	0.144341	0.999661	No	OK	29.3381	34.8711	23.805	27.0375	27.8936	49.6821	20.5873	25.6039	25.2239
ENSMUSG00000010290	AI597479	98404	expressed sequence AI597479	chr1:43098709-43115946	+	0.10117	0.0693158	1.45955	0.144414	0.999661	No	OK	883.954	845.774	922.134	827.764	891.046	818.513	930.174	918.997	917.233
ENSMUSG00000107283	Mpv17	17527	MpV17 mitochondrial inner membrane protein	chr5:31140662-31154180	-	0.111825	0.0766208	1.45946	0.144437	0.999661	No	OK	1144.73	1087.67	1201.79	1195.89	965.428	1101.7	1216.52	1077.19	1311.64
ENSMUSG00000024008	Cpne5	240058	copine V	chr17:29156520-29237790	-	-0.0626198	0.0429124	-1.45925	0.144497	0.999661	No	OK	57.4707	78.5322	36.4093	75.913	122.422	37.2616	13.101	59.4376	36.6893
ENSMUSG00000042485	Mustn1	66175	musculoskeletal, embryonic nuclear protein 1	chr14:30879256-30881610	+	0.13226	0.0906974	1.45825	0.144771	0.999661	No	OK	177.616	162.943	192.29	152.866	172.011	163.951	157.212	216.719	202.938
ENSMUSG00000032314	Etfa	110842	electron transferring flavoprotein, alpha polypeptide	chr9:55454435-55512243	-	0.0893373	0.0612634	1.45825	0.144772	0.999661	No	OK	17744.6	17114.1	18375.1	18344.9	16280.6	16716.8	18990	17110.7	19024.6
ENSMUSG00000030621	Me3	109264	malic enzyme 3, NADP(+)-dependent, mitochondrial	chr7:89632817-89854359	+	0.0946522	0.0649115	1.45817	0.144793	0.999661	No	OK	2497.34	2401.05	2593.63	2438.58	2350.04	2414.55	2701.62	2361.96	2717.3
ENSMUSG00000069895	Atxn1l	52335	ataxin 1-like	chr8:109726450-109737739	-	-0.108389	0.0743523	-1.45777	0.144903	0.999661	No	OK	695.104	729.107	661.101	726.893	696.565	763.863	665.346	706.85	611.106
ENSMUSG00000084786	Ubl5	66177	ubiquitin-like 5	chr9:20644823-20646790	+	0.0982748	0.0674272	1.45749	0.14498	0.999661	No	OK	1375.98	1318.89	1433.06	1307.16	1371.44	1278.07	1417.72	1349.69	1531.78
ENSMUSG00000025484	Bet1l	54399	Bet1 golgi vesicular membrane trafficking protein like	chr7:140853383-140856383	-	0.131152	0.0900194	1.45693	0.145135	0.999661	No	OK	203.741	188.172	219.31	181.983	175.11	207.423	238.626	181.971	237.334
ENSMUSG00000046449	C77370	245555	expressed sequence C77370	chrX:104077434-104201117	-	-0.0789618	0.0542011	-1.45683	0.145163	0.999661	No	OK	10.8633	13.9745	7.75211	16.6385	11.6223	13.6626	6.55052	10.9731	5.73271
ENSMUSG00000049556	Lingo1	235402	leucine rich repeat and Ig domain containing 1	chr9:56618474-56685253	-	-0.104013	0.0714062	-1.45664	0.145215	0.999661	No	OK	27.3193	32.4161	22.2226	45.7558	27.8936	23.599	22.4589	15.5452	28.6635
ENSMUSG00000023892	Zfp51	22709	zinc finger protein 51	chr17:21450373-21465589	+	0.130671	0.0897118	1.45657	0.145235	0.999661	No	OK	221.089	203.498	238.68	214.22	216.175	180.098	214.296	218.547	283.196
ENSMUSG00000037085	Trmt12	68260	tRNA methyltranferase 12	chr15:58872648-58876781	+	-0.132617	0.0910497	-1.45653	0.145246	0.999661	No	OK	139.287	150.725	127.85	153.906	154.19	144.078	118.845	122.533	142.171
ENSMUSG00000027835	Pdcd10	56426	programmed cell death 10	chr3:75516489-75556852	-	0.131525	0.0903013	1.45651	0.145251	0.999661	No	OK	235.151	216.162	254.139	215.26	214.626	218.601	248.92	199.345	314.152
ENSMUSG00000074480	Mex3a	72640	mex3 RNA binding family member A	chr3:88532394-88541394	+	-0.0946087	0.0649705	-1.45618	0.145343	0.999661	No	OK	20.657	25.1442	16.1698	19.7582	33.3174	22.357	10.2937	25.6039	12.612
ENSMUSG00000025656	Arhgef9	236915	CDC42 guanine nucleotide exchange factor (GEF) 9	chrX:95048934-95166539	-	0.119446	0.0820526	1.45572	0.145469	0.999661	No	OK	674.911	636.125	713.697	670.738	612.884	624.753	821.622	587.975	731.493
ENSMUSG00000031987	Egln1	112405	egl-9 family hypoxia-inducible factor 1	chr8:124908586-124949254	-	0.0817818	0.0561836	1.45562	0.145498	0.999661	No	OK	16319.7	15801.4	16837.9	16164.3	16259.6	14980.4	17391.6	16189.9	16932.1
ENSMUSG00000019432	Ddx39b	53817	DEAD (Asp-Glu-Ala-Asp) box polypeptide 39B	chr17:35241745-35253707	+	-0.0910359	0.0625581	-1.45522	0.145608	0.999661	No	OK	1674.72	1735.89	1613.56	1797.99	1690.66	1719	1589.9	1611.22	1639.55
ENSMUSG00000027502	Rtfdc1	66404	replication termination factor 2 domain containing 1	chr2:172440577-172469899	+	0.105039	0.0721927	1.45499	0.145673	0.999661	No	OK	821.139	783.215	859.063	782.008	817.437	750.2	886.192	795.549	895.449
ENSMUSG00000041453	Rpl21	19933	ribosomal protein L21	chr5:146832889-146837032	+	0.0989642	0.0680306	1.4547	0.145752	0.999661	No	OK	3517.04	3371.33	3662.76	3204.98	3498.32	3410.68	3583.13	3330.33	4074.81
ENSMUSG00000062981	Mrpl42	67270	mitochondrial ribosomal protein L42	chr10:95480805-95501927	-	0.0976428	0.067146	1.45419	0.145894	0.999661	No	OK	5487.32	5265.25	5709.39	5377.34	5237.8	5180.61	5777.56	5045.8	6304.83
ENSMUSG00000071256	Zfp213	449521	zinc finger protein 213	chr17:23556766-23564226	-	0.132701	0.0912593	1.45411	0.145915	0.999661	No	OK	101.975	91.6629	112.287	91.5116	101.502	81.9755	109.487	106.988	120.387
ENSMUSG00000029761	Cald1	109624	caldesmon 1	chr6:34709443-34775469	+	0.106391	0.0731716	1.45399	0.14595	0.999661	No	OK	1469.44	1402.52	1536.37	1466.26	1348.97	1392.34	1450.47	1748.38	1410.25
ENSMUSG00000017057	Il13ra1	16164	interleukin 13 receptor, alpha 1	chrX:36112107-36171261	+	-0.11501	0.0791043	-1.4539	0.145975	0.999661	No	OK	1112.25	1169.78	1054.73	1073.18	1391.58	1044.57	1101.42	1002.21	1060.55
ENSMUSG00000057315	Arhgap24	231532	Rho GTPase activating protein 24	chr5:102768809-102897937	+	0.119884	0.0824621	1.45381	0.146	0.999661	No	OK	607.479	572.807	642.151	502.274	564.071	652.078	563.345	714.166	648.942
ENSMUSG00000050199	Lgr4	107515	leucine-rich repeat-containing G protein-coupled receptor 4	chr2:109917646-110014257	+	-0.10566	0.072679	-1.45378	0.146006	0.999661	No	OK	834.372	873.402	795.342	893.278	818.987	907.941	853.439	782.747	749.838
ENSMUSG00000040857	Erf	13875	Ets2 repressor factor	chr7:25242559-25250758	-	-0.111281	0.0765669	-1.45338	0.146118	0.999661	No	OK	737.244	773.968	700.521	766.409	753.127	802.367	609.198	737.941	754.424
ENSMUSG00000027858	Tspan2	70747	tetraspanin 2	chr3:102734769-102772310	+	0.127771	0.0879481	1.4528	0.146279	0.999661	No	OK	270.786	251.666	289.906	289.093	257.241	208.665	308.81	292.616	268.291
ENSMUSG00000003348	Mob3a	208228	MOB kinase activator 3A	chr10:80685252-80701820	-	-0.114826	0.0790487	-1.4526	0.146335	0.999661	No	OK	35.1394	40.6302	29.6485	32.237	44.9397	44.7139	26.2021	28.3472	34.3962
ENSMUSG00000062563	Cys1	12879	cystin 1	chr12:24665837-24681795	-	-0.130415	0.0898117	-1.4521	0.146474	0.999661	No	OK	121.511	134.793	108.229	123.749	121.647	158.983	92.6431	79.5549	152.49
ENSMUSG00000047084	Ngrn	83485	neugrin, neurite outgrowth associated	chr7:80261214-80265378	+	0.113794	0.0783741	1.45193	0.14652	0.999661	No	OK	525.434	498.246	552.622	536.591	462.569	495.579	563.345	512.078	582.443
ENSMUSG00000028832	Stmn1	16765	stathmin 1	chr4:134468319-134473843	+	-0.129349	0.0890959	-1.4518	0.146558	0.999661	No	OK	74.7846	83.1738	66.3955	67.5938	99.9521	81.9755	64.5694	70.4107	64.2063
ENSMUSG00000048142	Nat8l	269642	N-acetyltransferase 8-like	chr5:33995983-34005916	+	-0.122858	0.0846435	-1.45148	0.146646	0.999661	No	OK	56.3006	63.6233	48.9779	46.7957	84.4556	59.6186	50.5326	44.8068	51.5944
ENSMUSG00000040524	Zfp609	214812	zinc finger protein 609	chr9:65691582-65827564	-	-0.118171	0.0814521	-1.4508	0.146834	0.999661	No	OK	1020.74	1079.45	962.034	1153.25	993.322	1091.77	1005.04	1103.71	777.355
ENSMUSG00000027712	Anxa5	11747	annexin A5	chr3:36448923-36475887	-	-0.0987993	0.068106	-1.45067	0.146872	0.999661	No	OK	1911.24	1989.41	1833.08	1879.11	2075.75	2013.37	1679.74	1972.41	1847.08
ENSMUSG00000052369	Tmem106c	380967	transmembrane protein 106C	chr15:97964228-97970286	+	-0.123387	0.0850561	-1.45065	0.146877	0.999661	No	OK	308.008	327.006	289.01	285.974	350.994	344.049	287.287	281.643	298.101
ENSMUSG00000022967	Ifnar1	15975	interferon (alpha and beta) receptor 1	chr16:91485214-91510522	+	-0.113505	0.078247	-1.45059	0.146893	0.999661	No	OK	562.046	591.986	532.107	555.309	564.845	655.804	569.895	509.335	517.09
ENSMUSG00000031561	Tenm3	23965	teneurin transmembrane protein 3	chr8:48225664-48674690	-	-0.132045	0.0910289	-1.45058	0.146896	0.999661	No	OK	126.165	139.081	113.249	119.589	151.09	146.562	110.423	144.479	84.844
ENSMUSG00000045392	Olfr1033	258571	olfactory receptor 1033	chr2:86020639-86044808	+	0.126097	0.0869368	1.45045	0.146933	0.999661	No	OK	241.296	224.94	257.652	219.42	229.347	226.054	234.883	260.611	277.463
ENSMUSG00000021636	Marveld2	218518	MARVEL (membrane-associating) domain containing 2	chr13:100595956-100616971	-	0.0858023	0.0591577	1.4504	0.146947	0.999661	No	OK	15.2104	11.2604	19.1604	14.5587	15.4964	3.72616	22.4589	20.1173	14.905
ENSMUSG00000035296	Sgcg	24053	sarcoglycan, gamma (dystrophin-associated glycoprotein)	chr14:61219114-61258490	-	0.0826517	0.0569971	1.4501	0.14703	0.999661	No	OK	5803	5616.27	5989.74	5483.41	5694.17	5671.22	6246.39	5706.92	6015.9
ENSMUSG00000028617	Lrrc42	77809	leucine rich repeat containing 42	chr4:107233513-107253533	-	-0.129847	0.089572	-1.44963	0.147161	0.999661	No	OK	184.252	198.118	170.387	176.784	201.454	216.117	166.57	169.169	175.421
ENSMUSG00000056493	Foxk1	17425	forkhead box K1	chr5:142401496-142462015	+	-0.110153	0.0760381	-1.44866	0.147433	0.999661	No	OK	669.07	702.524	635.615	660.339	695.79	751.442	600.776	694.963	611.106
ENSMUSG00000042487	Leo1	235497	Leo1, Paf1/RNA polymerase II complex component	chr9:75441523-75466432	+	0.121535	0.083942	1.44784	0.147662	0.999661	No	OK	381.946	358.208	405.685	377.485	392.835	304.303	427.655	408.748	380.652
ENSMUSG00000073557	Ppp1r12b	329251	protein phosphatase 1, regulatory (inhibitor) subunit 12B	chr1:134765942-134955940	-	-0.0943003	0.065154	-1.44734	0.147801	0.999661	No	OK	10960.1	11381.5	10538.6	11004.3	11784.3	11356.1	10549.1	11607.7	9458.97
ENSMUSG00000026097	Ormdl1	227102	ORM1-like 1 (S. cerevisiae)	chr1:53297094-53310245	+	0.130033	0.0898523	1.44719	0.147845	0.999661	No	OK	269.224	248.201	290.246	240.218	269.638	234.748	337.82	222.205	310.713
ENSMUSG00000022676	Snai2	20583	snail family zinc finger 2	chr16:14705858-14709382	+	-0.128588	0.0888709	-1.44691	0.147922	0.999661	No	OK	77.4857	86.2232	68.7483	74.8731	96.8528	86.9437	51.4684	76.8117	77.9648
ENSMUSG00000051502	Ufsp1	70240	UFM1-specific peptidase 1	chr5:137294668-137295664	+	0.130999	0.0905503	1.44669	0.147983	0.999661	No	OK	150.305	138.155	162.456	140.387	138.693	135.384	156.277	159.11	171.981
ENSMUSG00000024610	Cd74	16149	CD74 antigen (invariant polypeptide of major histocompatibility complex, class II antigen-associated)	chr18:60803848-60812652	+	0.118408	0.0818555	1.44654	0.148025	0.999661	No	OK	1405.4	1198.67	1612.12	1121.02	1211.82	1263.17	1195	2254.06	1387.31
ENSMUSG00000041930	Fam222a	433940	family with sequence similarity 222, member A	chr5:114568250-114613218	+	0.124323	0.0859665	1.44618	0.148128	0.999661	No	OK	84.7136	74.2634	95.1638	87.3519	53.4627	81.9755	130.075	92.3569	63.0598
ENSMUSG00000031749	St3gal2	20444	ST3 beta-galactoside alpha-2,3-sialyltransferase 2	chr8:110919864-110972497	+	-0.105876	0.0732406	-1.44559	0.148293	0.999661	No	OK	1049.4	1096.92	1001.89	1049.26	1211.82	1029.66	1014.39	1057.99	933.285
ENSMUSG00000031641	Cbr4	234309	carbonyl reductase 4	chr8:61487733-61503500	+	0.10938	0.0756655	1.44558	0.148296	0.999661	No	OK	895.951	851.963	939.939	931.754	826.735	797.398	975.092	840.356	1004.37
ENSMUSG00000032547	Ryk	20187	receptor-like tyrosine kinase	chr9:102834919-102908307	+	0.0944343	0.0653526	1.445	0.148459	0.999661	No	OK	1257.73	1208.8	1306.66	1228.13	1225.77	1172.5	1338.18	1260.99	1320.82
ENSMUSG00000024081	Cebpz	12607	CCAAT/enhancer binding protein zeta	chr17:78919002-78937070	-	0.114839	0.0795082	1.44437	0.148636	0.999661	No	OK	514.333	486.961	541.704	497.074	506.734	457.076	574.574	572.43	478.108
ENSMUSG00000014453	Blk	12143	B lymphoid kinase	chr14:63372836-63417187	-	-0.117219	0.0812231	-1.44318	0.148971	0.999661	No	OK	39.6337	45.4899	33.7775	49.9154	41.8404	44.7139	27.1379	32.9193	41.2755
ENSMUSG00000069874	Irgm2	54396	immunity-related GTPase family M member 2	chr11:58214976-58222783	+	0.125636	0.0870954	1.44251	0.149159	0.999661	No	OK	473.55	414.772	532.328	361.887	437.775	444.655	482.867	701.364	412.755
ENSMUSG00000025402	Nab2	17937	Ngfi-A binding protein 2	chr10:127660917-127666703	-	0.131215	0.0909745	1.44233	0.149211	0.999661	No	OK	166.186	152.112	180.259	178.864	149.541	127.932	160.02	189.286	191.472
ENSMUSG00000010406	Mrpl52	68836	mitochondrial ribosomal protein L52	chr14:54426908-54429750	+	0.115045	0.0797759	1.4421	0.149274	0.999661	No	OK	597.867	566.116	629.618	594.825	516.032	587.491	654.116	551.398	683.339
ENSMUSG00000022701	Ccdc191	212153	coiled-coil domain containing 191	chr16:43889901-43964314	+	-0.129442	0.0897813	-1.44174	0.149375	0.999661	No	OK	81.4915	90.3438	72.6393	86.312	101.502	83.2176	63.6336	87.7848	66.4994
ENSMUSG00000030996	Art1	11870	ADP-ribosyltransferase 1	chr7:102101742-102111148	+	0.08654	0.060043	1.4413	0.1495	0.999661	No	OK	4134.41	3992.04	4276.78	4071.22	4110.43	3794.47	4451.55	4070.1	4308.7
ENSMUSG00000013593	Ndufs2	226646	NADH dehydrogenase (ubiquinone) Fe-S protein 2	chr1:171234852-171247122	-	0.0859611	0.0596551	1.44097	0.149594	0.999661	No	OK	29859.4	28846.6	30872.2	29776.6	28731.2	28031.9	31361.1	28463.3	32792.2
ENSMUSG00000026544	Dusp23	68440	dual specificity phosphatase 23	chr1:172630768-172632974	-	0.11725	0.0813938	1.44052	0.149719	0.999661	No	OK	384.487	363.541	405.432	369.166	340.147	381.31	431.398	381.315	403.583
ENSMUSG00000013846	St3gal1	20442	ST3 beta-galactoside alpha-2,3-sialyltransferase 1	chr15:67102874-67176882	-	-0.103261	0.0717253	-1.43967	0.14996	0.999661	No	OK	937.191	979.53	894.852	926.555	953.806	1058.23	877.77	949.173	857.613
ENSMUSG00000059278	Naa38	78304	N(alpha)-acetyltransferase 38, NatC auxiliary subunit	chr11:69395790-69396671	+	0.114545	0.0795724	1.4395	0.150008	0.999661	No	OK	433.427	409.71	457.145	406.603	423.828	398.699	445.435	430.694	495.306
ENSMUSG00000023175	Bsg	12215	basigin	chr10:79704357-79711979	+	0.0917662	0.0637733	1.43894	0.150166	0.999661	No	OK	29848	28740.2	30955.7	28162.7	30927.8	27130.2	28871.9	30497.9	33497.3
ENSMUSG00000022354	Ndufb9	66218	NADH dehydrogenase (ubiquinone) 1 beta subcomplex, 9	chr15:58933809-58939489	+	0.0971356	0.0675137	1.43875	0.15022	0.999661	No	OK	6964.75	6683.5	7246.01	6767.7	6771.95	6510.84	7154.1	6450.35	8133.56
ENSMUSG00000039114	Nrn1	68404	neuritin 1	chr13:36725621-36734477	-	-0.108932	0.0757137	-1.43874	0.150225	0.999661	No	OK	216.344	253.077	179.61	302.612	241.745	214.875	166.57	118.875	253.386
ENSMUSG00000033499	Larp4b	217980	La ribonucleoprotein domain family, member 4B	chr13:9093880-9174451	+	-0.0901674	0.0626725	-1.43871	0.150233	0.999661	No	OK	2434.7	2523.16	2346.25	2521.77	2556.14	2491.56	2459.25	2397.62	2181.87
ENSMUSG00000045294	Insig1	231070	insulin induced gene 1	chr5:28071411-28078662	+	-0.118331	0.0822489	-1.43869	0.150238	0.999661	No	OK	407.245	430.484	384.006	376.445	451.721	463.286	402.389	366.684	382.945
ENSMUSG00000026785	Pkn3	263803	protein kinase N3	chr2:30078765-30091019	+	-0.130772	0.0909031	-1.43859	0.150268	0.999661	No	OK	158.644	171.714	145.574	158.065	172.011	185.066	123.524	161.853	151.343
ENSMUSG00000049804	Armcx4	100503043	armadillo repeat containing, X-linked 4	chrX:134686518-134697772	+	-0.130809	0.0909474	-1.43829	0.150352	0.999661	No	OK	126.675	140.161	113.188	152.866	106.151	161.467	111.359	135.335	92.8698
ENSMUSG00000024104	Fam21	28006	family with sequence similarity 21	chr6:116208032-116262671	+	-0.111342	0.0774287	-1.438	0.150435	0.999661	No	OK	651.423	685.221	617.626	733.132	630.705	691.824	667.217	627.295	558.366
ENSMUSG00000031935	Med17	234959	mediator complex subunit 17	chr9:15260350-15279867	-	-0.11967	0.0832675	-1.43717	0.150669	0.999661	No	OK	309.529	327.374	291.685	317.171	337.048	327.902	287.287	281.643	306.127
ENSMUSG00000024534	Sncaip	67847	synuclein, alpha interacting protein (synphilin)	chr18:52767810-52915931	+	-0.130546	0.0908372	-1.43715	0.150677	0.999661	No	OK	166.808	180.391	153.226	203.821	175.885	161.467	138.497	175.57	145.611
ENSMUSG00000043716	Rpl7	19989	ribosomal protein L7	chr1:16101295-16104433	-	0.0926124	0.0644991	1.43587	0.151039	0.999661	No	OK	5715.21	5499.58	5930.84	5435.58	5573.3	5489.88	5997.47	5332.01	6463.05
ENSMUSG00000055150	Zfp78	330463	zinc finger protein 78	chr7:6363307-6382605	+	0.104151	0.0725764	1.43505	0.151273	0.999661	No	OK	25.4479	20.8209	30.0749	18.7183	20.1454	23.599	22.4589	35.6626	32.1032
ENSMUSG00000054203	Ifi205	226695	interferon activated gene 205	chr1:174011997-174031755	-	0.113677	0.079233	1.43471	0.151369	0.999661	No	OK	257.333	216.969	297.697	209.021	233.221	208.665	181.543	372.171	339.376
ENSMUSG00000044712	Slc38a6	625098	solute carrier family 38, member 6	chr12:73286847-73354045	+	-0.122855	0.0856584	-1.43424	0.151504	0.999661	No	OK	50.4461	57.0565	43.8357	50.9553	58.1117	62.1027	46.7894	41.1491	43.5686
ENSMUSG00000020181	Nav3	260315	neuron navigator 3	chr10:109683438-110000219	-	-0.130979	0.0913561	-1.43372	0.151653	0.999661	No	OK	146.321	159.275	133.368	166.385	167.362	144.078	127.267	162.768	110.068
ENSMUSG00000056413	Adap1	231821	ArfGAP with dual PH domains 1	chr5:139271875-139325464	-	-0.115433	0.0805614	-1.43285	0.1519	0.999661	No	OK	45.8565	52.5074	39.2056	36.3966	68.9592	52.1662	29.0094	43.8924	44.7151
ENSMUSG00000057963	Itpk1	217837	inositol 1,3,4-triphosphate 5/6 kinase	chr12:102568582-102704869	-	0.129216	0.0902134	1.43234	0.152047	0.999661	No	OK	215.102	198.229	231.975	181.983	230.122	182.582	225.525	269.755	200.645
ENSMUSG00000006310	Zbtb32	58206	zinc finger and BTB domain containing 32	chr7:30589680-30592942	-	0.0813768	0.0568386	1.43172	0.152225	0.999661	No	OK	12.5041	9.39347	15.6148	8.31923	6.19858	13.6626	16.8442	12.8019	17.1981
ENSMUSG00000021606	Ndufs6	407785	NADH dehydrogenase (ubiquinone) Fe-S protein 6	chr13:73319875-73328482	-	0.0941669	0.0657776	1.4316	0.15226	0.999661	No	OK	6941.4	6672.83	7209.96	7028.71	6709.96	6279.82	7263.59	6526.25	7840.05
ENSMUSG00000020844	Nxn	18230	nucleoredoxin	chr11:76257225-76399141	-	0.122685	0.0857263	1.43113	0.152394	0.999661	No	OK	331.747	310.457	353.038	306.772	327.75	296.851	301.324	397.775	360.014
ENSMUSG00000030401	Rtn2	20167	reticulon 2 (Z-band associated protein)	chr7:19282623-19296164	+	0.0912332	0.0637741	1.43057	0.152554	0.999661	No	OK	2400.6	2311.63	2489.58	2403.22	2371.73	2159.93	2609.91	2457.97	2400.86
ENSMUSG00000062075	Lmnb2	16907	lamin B2	chr10:80901362-80918245	-	-0.126106	0.0881823	-1.43006	0.152698	0.999661	No	OK	226.405	241.852	210.957	237.098	236.321	252.137	202.13	191.115	239.627
ENSMUSG00000032536	Trak1	67095	trafficking protein, kinesin binding 1	chr9:121366957-121474918	+	-0.0824148	0.0576307	-1.43005	0.152703	0.999661	No	OK	12075.5	12462.8	11688.3	11929.8	13169.7	12288.9	11183.6	12091.4	11789.9
ENSMUSG00000025488	Cox8b	12869	cytochrome c oxidase subunit VIIIb	chr7:140898941-140900446	-	0.102989	0.0720247	1.42992	0.152741	0.999661	No	OK	11007.1	10521	11493.2	11594.9	9568.28	10399.7	11648.7	10096.2	12734.6
ENSMUSG00000069515	Lyz1	17110	lysozyme 1	chr10:117287794-117292868	-	0.0917552	0.0641764	1.42973	0.152793	0.999661	No	OK	17.6961	13.9183	21.4739	13.5188	10.8475	17.3887	14.9726	26.5183	22.9308
ENSMUSG00000046572	Zfp518b	100515	zinc finger protein 518B	chr5:38668483-38684826	-	-0.129228	0.0903973	-1.42955	0.152846	0.999661	No	OK	218.141	235.967	200.316	254.777	202.229	250.895	235.819	201.173	163.955
ENSMUSG00000035847	Ids	15931	iduronate 2-sulfatase	chrX:70343069-70365085	-	-0.10289	0.0719836	-1.42936	0.152901	0.999661	No	OK	972.295	1016.16	928.425	991.029	985.574	1071.89	902.1	1014.1	869.078
ENSMUSG00000038366	Lasp1	16796	LIM and SH3 protein 1	chr11:97799671-97838764	+	-0.104862	0.0733682	-1.42926	0.15293	0.999661	No	OK	812.452	849.841	775.062	774.729	875.549	899.247	794.484	799.207	731.493
ENSMUSG00000006717	Acot13	66834	acyl-CoA thioesterase 13	chr13:24817954-24831489	-	0.104522	0.0731577	1.42872	0.153085	0.999661	No	OK	5297.62	5056.29	5538.95	5115.29	5226.95	4826.62	5288.14	4861.08	6467.64
ENSMUSG00000039615	Stub1	56424	STIP1 homology and U-Box containing protein 1	chr17:25830635-25833361	-	0.0992136	0.0694555	1.42845	0.153163	0.999661	No	OK	1154.81	1106.51	1203.11	1154.29	1062.28	1102.94	1141.66	1168.63	1299.03
ENSMUSG00000032011	Thy1	21838	thymus cell antigen 1, theta	chr9:44043383-44048579	+	-0.130235	0.0912238	-1.42764	0.153395	0.999661	No	OK	217.896	236.04	199.752	173.664	295.982	238.474	199.323	217.633	182.3
ENSMUSG00000004558	Ndrg2	29811	N-myc downstream regulated gene 2	chr14:51905270-51913488	-	0.0812874	0.0569474	1.42741	0.153461	0.999661	No	OK	40061.7	38794.5	41329	39559	39036.3	37788.2	41760.5	38790.8	43435.6
ENSMUSG00000032679	Cd59a	12509	CD59a antigen	chr2:104095800-104115410	+	0.115739	0.0811081	1.42697	0.153589	0.999661	No	OK	2034.53	1922.66	2146.4	2061.09	1745.67	1961.2	2100.85	1766.67	2571.69
ENSMUSG00000026811	St6galnac6	50935	ST6 (alpha-N-acetyl-neuraminyl-2,3-beta-galactosyl-1,3)-N-acetylgalactosaminide alpha-2,6-sialyltransferase 6	chr2:32606984-32620809	+	0.0965532	0.0676684	1.42686	0.153621	0.999661	No	OK	2610.56	2505.72	2715.4	2656.96	2440.69	2419.52	2855.09	2444.26	2846.86
ENSMUSG00000031990	Jam3	83964	junction adhesion molecule 3	chr9:27097383-27155421	-	-0.125989	0.0883326	-1.4263	0.153782	0.999661	No	OK	240.692	257.697	223.686	271.415	224.698	276.978	221.782	203.917	245.36
ENSMUSG00000059430	Actg2	11468	actin, gamma 2, smooth muscle, enteric	chr6:83512908-83536251	-	0.0857852	0.0601634	1.42587	0.153906	0.999661	No	OK	19.0166	14.4588	23.5744	18.7183	14.7216	9.93643	11.2295	41.1491	18.3447
ENSMUSG00000020032	Nuak1	77976	NUAK family, SNF1-like kinase, 1	chr10:84371318-84440471	-	-0.115309	0.0808822	-1.42565	0.153971	0.999661	No	OK	1081.88	1140.2	1023.57	1064.86	1308.67	1047.05	938.596	1189.67	942.457
ENSMUSG00000033186	Mzt1	76789	mitotic spindle organizing protein 1	chr14:99034543-99046136	-	0.0980957	0.0688213	1.42537	0.154051	0.999661	No	OK	1339.78	1283.6	1395.96	1314.44	1348.97	1187.4	1430.82	1311.28	1445.79
ENSMUSG00000017344	Vtn	22370	vitronectin	chr11:78499119-78502325	+	-0.112957	0.0792688	-1.42498	0.154162	0.999661	No	OK	494.318	519.217	469.42	510.593	572.594	474.464	449.178	485.559	473.522
ENSMUSG00000003477	Inmt	21743	indolethylamine N-methyltransferase	chr6:55170626-55174990	-	0.130198	0.0913956	1.42456	0.154286	0.999661	No	OK	200.978	183.588	218.367	233.978	131.72	185.066	232.076	239.579	183.447
ENSMUSG00000030351	Tspan11	68498	tetraspanin 11	chr6:127887621-127953031	+	0.0913737	0.0641886	1.42352	0.154586	0.999661	No	OK	23.8687	18.4139	29.3236	23.9178	20.1454	11.1785	12.1652	31.0904	44.7151
ENSMUSG00000029722	Agfg2	231801	ArfGAP with FG repeats 2	chr5:137650480-137684753	-	0.120152	0.0844554	1.42267	0.154833	0.999661	No	OK	419.399	392.907	445.89	387.884	433.126	357.711	415.49	405.09	517.09
ENSMUSG00000038738	Shank1	243961	SH3/ankyrin domain gene 1	chr7:44310263-44358353	+	-0.128086	0.0900342	-1.42264	0.154841	0.999661	No	OK	82.207	90.6881	73.7259	76.9529	106.925	88.1858	74.8631	69.4963	76.8183
ENSMUSG00000033022	Cdo1	12583	cysteine dioxygenase 1, cytosolic	chr18:46713204-46728342	-	0.115612	0.0812657	1.42264	0.154841	0.999661	No	OK	59.3259	50.34	68.3118	49.9154	65.0851	36.0196	46.7894	99.6723	58.4736
ENSMUSG00000070371	Prss36	77613	protease, serine 36	chr7:127932637-127946725	-	0.126648	0.0890275	1.42257	0.154861	0.999661	No	OK	209.331	193.854	224.808	205.901	196.805	178.856	207.745	212.147	254.532
ENSMUSG00000035529	Prdm4	72843	PR domain containing 4	chr10:85891967-85916729	-	-0.11256	0.079134	-1.42239	0.154912	0.999661	No	OK	462.871	486.793	438.948	491.875	486.588	481.917	474.445	398.689	443.711
ENSMUSG00000030421	Uri1	19777	URI1, prefoldin-like chaperone	chr7:37959991-38019552	-	-0.117786	0.0828189	-1.42221	0.154966	0.999661	No	OK	495.197	523.442	466.951	607.304	512.157	450.865	499.711	460.87	440.272
ENSMUSG00000025869	Nop16	28126	NOP16 nucleolar protein	chr13:54584190-54590074	-	0.124252	0.0873827	1.42193	0.155046	0.999661	No	OK	267.495	249.072	285.919	237.098	276.612	233.506	251.727	309.076	296.954
ENSMUSG00000063019	Manbal	69161	mannosidase, beta A, lysosomal-like	chr2:157367593-157396763	+	0.122	0.0858036	1.42186	0.155068	0.999661	No	OK	315.744	295.393	336.094	266.215	316.902	303.061	347.178	295.359	365.747
ENSMUSG00000009216	Fam163b	109349	family with sequence similarity 163, member B	chr2:27110378-27142477	-	-0.107838	0.0758552	-1.42164	0.155132	0.999661	No	OK	28.1184	32.8068	23.43	33.2769	34.0922	31.0513	21.5231	24.6895	24.0774
ENSMUSG00000025161	Slc16a3	80879	solute carrier family 16 (monocarboxylic acid transporters), member 3	chr11:120948483-120959000	+	-0.125926	0.0885871	-1.42149	0.155173	0.999661	No	OK	67.0551	74.8621	59.2481	77.9928	65.8599	80.7335	56.1473	53.9511	67.6459
ENSMUSG00000021774	Ube2e1	22194	ubiquitin-conjugating enzyme E2E 1	chr14:18282728-18331844	-	0.122546	0.0862409	1.42097	0.155325	0.999661	No	OK	279.676	261.346	298.006	239.178	295.207	249.653	309.746	299.931	284.342
ENSMUSG00000044629	Cnrip1	380686	cannabinoid receptor interacting protein 1	chr11:17051933-17079372	+	-0.123373	0.0868286	-1.42088	0.155352	0.999661	No	OK	57.4183	64.7514	50.0851	62.3942	57.3368	74.5232	56.1473	44.8068	49.3013
ENSMUSG00000035305	Ror1	26563	receptor tyrosine kinase-like orphan receptor 1	chr4:100095790-100444806	+	-0.127323	0.0896772	-1.41979	0.155668	0.999661	No	OK	212.829	229.393	196.265	220.46	200.679	267.042	191.837	215.804	181.154
ENSMUSG00000031563	Wwc2	52357	WW, C2 and coiled-coil domain containing 2	chr8:47827605-47990551	-	-0.0995011	0.0700989	-1.41944	0.155771	0.999661	No	OK	1847.29	1925.89	1768.69	1856.23	1822.38	2099.07	1630.14	1905.66	1770.26
ENSMUSG00000041688	Amot	27494	angiomotin	chrX:145446423-145487639	-	-0.119803	0.0844132	-1.41925	0.155826	0.999661	No	OK	373.651	396.381	350.921	421.161	368.041	399.941	304.131	393.203	355.428
ENSMUSG00000049482	Ctu2	66965	cytosolic thiouridylase subunit 2	chr8:122476142-122483092	+	0.128709	0.0906939	1.41916	0.155853	0.999661	No	OK	181.621	166.367	196.874	175.744	186.732	136.626	186.222	181.971	222.429
ENSMUSG00000021737	Psmd6	66413	proteasome (prosome, macropain) 26S subunit, non-ATPase, 6	chr14:14112184-14120904	-	0.0959521	0.0676162	1.41907	0.155879	0.999661	No	OK	1408.03	1350.8	1465.26	1389.31	1408.63	1254.47	1472.93	1394.5	1528.34
ENSMUSG00000039294	BC017643	217370	cDNA sequence BC017643	chr11:121222588-121229309	-	0.123319	0.0869017	1.41906	0.15588	0.999661	No	OK	234.483	219.245	249.72	205.901	227.023	224.812	259.213	251.467	238.481
ENSMUSG00000037111	Setd7	73251	SET domain containing (lysine methyltransferase) 7	chr3:51515317-51560823	-	-0.104079	0.0733493	-1.41895	0.155915	0.999661	No	OK	2844.84	2973.88	2715.8	2936.69	3069.85	2915.1	2695.07	3114.53	2337.8
ENSMUSG00000023809	Rps6ka2	20112	ribosomal protein S6 kinase, polypeptide 2	chr17:7170114-7303316	+	-0.110892	0.0781547	-1.41888	0.155934	0.999661	No	OK	1524.53	1600.94	1448.11	1609.77	1794.49	1398.55	1392.45	1641.39	1310.5
ENSMUSG00000029650	Slc46a3	71706	solute carrier family 46, member 3	chr5:147878440-147894802	-	0.124189	0.0876561	1.41678	0.156548	0.999661	No	OK	274.891	255.768	294.014	288.053	261.89	217.359	270.443	287.129	324.471
ENSMUSG00000023572	Ccndbp1	17151	cyclin D-type binding-protein 1	chr2:121008407-121016912	+	0.108049	0.076273	1.4166	0.156599	0.999661	No	OK	633.404	602.721	664.088	660.339	570.269	577.555	665.346	626.381	700.537
[truncated: 21,734 more rows]
